# Supplementary material for: DNA methylation changes of whole blood cells in response to active smoking exposure in adults: a systematic review of DNA methylation studies
Source: Clin Epigenetics. 2015 Oct 16;7:113. doi: 10.1186/s13148-015-0148-3 (PMC4609112; doi:10.1186/s13148-015-0148-3)
Supplement: Additional file 1: Table S1. — Details of CpG sites published in all active smoking EWASs included in the review. This table includes 5 sheets: 1) the general information of reported CpG sites in each included manuscript; 2) CpG sites reported ≥2 times; 3) characteristics of multiple reported (≥3 times) CpG sites; 4) the list of active smoking-related CpG sites (no duplicates); and 5) data of Fig. 2. (XLSX 284 kb) [file 13148_2015_148_MOESM1_ESM.xlsx]

## Sheet: 1.Gerneral Information
First author	Year	CpGs	Genes	Effect size (Exploratory)	Effect size (Validation)	β VALUE
In whole blood samples
Zaghlool, S. B.	2015	cg05575921	AHRR	-	-	-
		cg26703534	AHRR	-	-
		cg14647125	AHRR	-	-
		cg03636183	F2RL3	-	-
		cg19859270	GPR1	-	-
		cg21161138	AHRR	-	-
		cg14817490	AHRR	-	-
		cg10399789	GFI15	-	-
Guida, F.	2015	cg00324097	Sep-09	-0.097126	-	M value (Mean)
		cg16708465	ABCC4	-0.188985	-
		cg25451120	ABI3	-0.278405	-
		cg16822666	ACACA	0.0964409	-
		cg08170227	ACTN1	-0.164366	-
		cg06223834	ADCY9	-0.144816	-
		cg25103895	ADO	-0.171787	-
		cg01005506	ADO	-0.0731783	-
		cg05329352	ADRA2A	-0.165806	-
		cg11554391	AHRR	-0.170931	-
		cg24688690	AHRR	-0.0935434	-
		cg12806681	AHRR	-0.112937	-
		cg03991871	AHRR	-0.0935232	-
		cg23916896	AHRR	-0.219432	-
		cg11902777	AHRR	0.0718956	-
		cg01899089	AHRR	-0.0759582	-
		cg23576855	AHRR	-0.138715	-
		cg05575921	AHRR	-0.0686747	-
		cg26703534	AHRR	-0.177885	-
		cg14817490	AHRR	-0.175718	-
		cg17287155	AHRR	-0.182462	-
		cg04551776	AHRR	-0.243367	-
		cg25648203	AHRR	-0.218996	-
		cg16219322	AHRR	-1.02475	-
		cg21161138	AHRR	-0.414945	-
		cg03604011	AHRR	-0.832306	-
		cg24090911	AHRR	-0.528597	-
		cg02385153	AHRR	-0.668615	-
		cg26529655	AHRR	-0.148551	-
		cg05726935	AKT1	-0.392589	-
		cg11314684	AKT3	-0.163648	-
		cg03929796	ALAS1	-0.559436	-
		cg23667432	ALPP	-0.346215	-
		cg19713851	ALPP	-0.162404	-
		cg23161492	ANPEP	-0.151068	-
		cg06457408	ARHGDIA	-0.133276	-
		cg25799109	ARHGEF3	-0.318093	-
		cg25953130	ARID5B	-0.13558	-
		cg01901332	ARRB1	-0.221437	-
		cg20727233	ASNS	-0.20039	-
		cg18405341	ATF4	-0.0920332	-
		cg26337070	ATOH8	-0.18273	-
		cg07339236	ATP9A	-0.181196	-
		cg08709672	AVPR1B	-0.0810474	-
		cg20295214	AVPR1B	-0.0983397	-
		cg21618521	B3GALT4	-0.149355	-
		cg21500300	BCAT1	-0.143367	-
		cg26470501	BCL3	-0.0866351	-
		cg01478234	BTBD11	-0.11673	-
		cg23892690	BZW1	-0.145073	-
		cg10750182	C10orf105	-0.130092	-
		cg26196424	C14orf37	-0.140045	-
		cg01731783	C14orf43	-0.216432	-
		cg22851561	C14orf43	-0.153312	-
		cg16398761	C14orf43	-0.126639	-
		cg24996979	C14orf43	-0.183266	-
		cg10919522	C14orf43	-0.431117	-
		cg03519879	C14orf43	-0.214313	-
		cg13976502	C14orf43	-0.131385	-
		cg16702313	C14orf43	-0.123113	-
		cg25323554	C17orf63	-0.290062	-
		cg19309676	C19orf76	-0.236718	-
		cg17942851	C1orf113	-0.206882	-
		cg16646054	C5orf62	-0.0958163	-
		cg14580211	C5orf62	-0.229991	-
		cg09931909	C6orf150	-0.166191	-
		cg19868593	C6orf27	-0.141561	-
		cg13541527	C6orf48	-0.120459	-
		cg05789250	C6orf48	-0.168726	-
		cg03440944	C7orf40	-0.10732	-
		cg25507845	CAMK2A	-0.129257	-
		cg21446172	CAPN8	-0.345847	-
		cg01832549	CAPZB	-0.26068	-
		cg19713429	CAPZB	-0.146801	-
		cg05051464	CAPZB	-0.0758499	-
		cg01693305	CAPZB	-0.130767	-
		cg20124610	CARS2	-0.195974	-
		cg13745346	CBFA2T3	-0.0802534	-
		cg13500388	CBFB	-0.235925	-
		cg18801806	CCDC84	-0.0985555	-
		cg20303561	CCDC88C	-0.178835	-
		cg05655806	CD96	-0.13997	-
		cg18660898	CDC42SE1	-0.101245	-
		cg21091547	CDKN1A	0.353258	-
		cg15474579	CDKN1A	-0.211919	-
		cg05228408	CLCN6	-0.124323	-
		cg21322436	CNTNAP2	-0.115932	-
		cg25949550	CNTNAP2	-0.110851	-
		cg11207515	CNTNAP2	-0.298021	-
		cg17372101	CNTNAP2	-0.291515	-
		cg13127741	COMMD7	-0.451872	-
		cg15159987	CPAMD8	-0.347729	-
		cg02657160	CPOX	-0.707981	-
		cg23973524	CRTC1	-0.626969	-
		cg22441770	CRTC2	-0.918138	-
		cg02325250	CSF2	-0.613392	-
		cg00501876	CSRNP1	-0.292942	-
		cg16357582	CSRP1	-0.190163	-
		cg23565821	CUTA	-0.187623	-
		cg18352916	CUTA	-0.223836	-
		cg12678834	CXCR5	-0.210192	-
		cg24342283	CXCR5	-0.141363	-
		cg00187059	DAXX	-0.160865	-
		cg01839993	DDIT4	-0.339886	-
		cg13657200	DFNB31	-0.105824	-
		cg16047567	DHRS3	-0.0921682	-
		cg01205831	DPM2	-0.198632	-
		cg07151117	DUSP4	-0.111046	-
		cg25007705	ECE1	-0.100168	-
		cg25560398	ECEL1P2	-0.132694	-
		cg11152412	EDC3	-0.103562	-
		cg16736826	EDN2	-0.113833	-
		cg23902550	EEF1D	-0.0922843	-
		cg18474153	EEF2	-0.220614	-
		cg13009654	EGR1	-0.216197	-
		cg05616472	EHMT1	-0.123357	-
		cg11130692	EIF2C2	-0.121742	-
		cg06294803	EIF4G1	-0.0834339	-
		cg24931658	EPB49	-0.152587	-
		cg08149865	EPB49	-0.15672	-
		cg01447748	EPS15	-0.174516	-
		cg23110422	ETS2	-0.10267	-
		cg07986378	ETV6	-0.112034	-
		cg01442064	EVC	-0.216246	-
		cg03636183	F2RL3	-0.0848465	-
		cg05721773	FAIM3	-0.199516	-
		cg08893087	FAM69A	-0.110301	-
		cg11082959	FASTK	-0.148028	-
		cg20813374	FKBP5	-0.195295	-
		cg04517079	FOXP4	-0.234898	-
		cg00207731	FURIN	-0.13057	-
		cg06154597	GAK	-0.200877	-
		cg24556382	GALNT7	-0.0825765	-
		cg16290996	GAS5	-0.365121	-
		cg22950598	GDF11	-0.47719	-
		cg10399789	GFI1	-0.505109	-
		cg09662411	GFI1	-0.319936	-
		cg06338710	GFI1	-0.161875	-
		cg18146737	GFI1	-0.899942	-
		cg12876356	GFI1	-1.44467	-
		cg18316974	GFI1	-0.323126	-
		cg04535902	GFI1	-0.419091	-
		cg09935388	GFI1	-0.320882	-
		cg09658497	GNA12	-0.212979	-
		cg19717773	GNA12	-0.349647	-
		cg18446336	GNA12	-0.175662	-
		cg01919999	GNB2L1	-0.462642	-
		cg03140521	GNG12	0.404267	-
		cg13184736	GNG12	-0.279097	-
		cg13399816	GNG12	0.139921	-
		cg25189904	GNG12	-0.102607	-
		cg26764244	GNG12	-0.114062	-
		cg19859270	GPR15	-0.272549	-
		cg19254163	GPR44	-0.110572	-
		cg19827923	GPR55	-0.098857	-
		cg10814005	GPR68	-0.103279	-
		cg18642234	GPX1	-0.130375	-
		cg18857467	HDAC1	0.171555	-
		cg10678215	HMHB1	-0.131222	-
		cg02583484	HNRNPA1	-0.16534	-
		cg02315870	HNRNPA2B1	-0.103595	-
		cg14034325	HNRNPF	-0.194526	-
		cg08682036	HNRNPF	-0.173498	-
		cg08396193	HOXA7	-0.0764495	-
		cg24389054	HOXA7	-0.176294	-
		cg13256912	HRH1	-0.125325	-
		cg08763102	HTT	-0.0935254	-
		cg21121843	HTT	-0.163398	-
		cg10190813	HUS1	-0.191721	-
		cg15344028	ICOS	-0.100392	-
		cg18676273	INHBA	-0.189307	-
		cg00554421	INTS1	-0.153344	-
		cg09099830	ITGAL	-0.143947	-
		cg16391678	ITGAL	-0.0794808	-
		cg04716530	ITGAL	-0.197935	-
		cg16519923	ITGAL	-0.122322	-
		cg06235438	ITGAL	-0.231107	-
		cg06972908	ITGAL	-0.137423	-
		cg05284742	ITPK1	-0.229067	-
		cg09465703	JMJD8	-0.201417	-
		cg03655142	JTB	-0.218061	-
		cg01588224	JTB	-0.162306	-
		cg21201109	KANK2	-0.143875	-
		cg17333042	KAZALD1	-0.086446	-
		cg11624345	KCNN4	-0.101414	-
		cg22904711	KCNN4	-0.0959549	-
		cg01744331	KCNQ1OT1	-0.129293	-
		cg07123182	KCNQ1OT1	-0.0725155	-
		cg16556677	KCNQ1OT1	-0.164328	-
		cg26963277	KCNQ1OT1	-0.146804	-
		cg26995224	KDM2B	-0.116333	-
		cg13708645	KDM2B	-0.0866491	-
		cg02451831	KIAA0087	0.173348	-
		cg03358636	KIAA0226	-0.198954	-
		cg14571710	KIAA1949	-0.200812	-
		cg05343105	KIF22	-0.088442	-
		cg11739148	KLF13	-0.258881	-
		cg24287110	KLF6	-0.144488	-
		cg08262002	LDB2	-0.171297	-
		cg07512814	LDLR	-0.760658	-
		cg23574443	LOC100128288	-0.274313	-
		cg07251887	LOC100130933	-0.329048	-
		cg11619216	LOC100130933	-0.273348	-
		cg06096184	LRIG1	-0.198333	-
		cg21611682	LRP5	-0.0894998	-
		cg10420527	LRP5	-0.180751	-
		cg09578155	LRP5	-0.267948	-
		cg14624207	LRP5	-0.122844	-
		cg21746120	LRP5	-0.114692	-
		cg13633560	LRRC32	-0.239326	-
		cg10788371	LRRC32	-0.241732	-
		cg13985437	LRRC32	0.292858	-
		cg07202214	LRRC32	0.133378	-
		cg11556164	LRRN3	-0.119703	-
		cg05221370	LRRN3	-0.431837	-
		cg17551891	MAD1L1	-0.384102	-
		cg13832201	MAPK7	-0.260083	-
		cg13583535	MBP	-0.0820369	-
		cg01272202	MCC	-0.191184	-
		cg19918734	ME3	-0.184544	-
		cg04962621	MGRN1	-0.209608	-
		cg15187398	MOBKL2A	-0.121484	-
		cg07381806	MOBKL2A	-0.104107	-
		cg11621113	MORG1	-0.216608	-
		cg03296761	MTP18	-0.1982	-
		cg01873977	MTSS1	-0.340503	-
		cg18280057	MTSS1	-0.222538	-
		cg26905258	MYCBP2	1.06995	-
		cg22132788	MYO1G	0.594916	-
		cg12803068	MYO1G	-0.138378	-
		cg07826859	MYO1G	-0.132405	-
		cg14316231	MYST3	-0.157776	-
		cg12547807	NA	-0.1525	-
		cg04885881	NA	-0.432785	-
		cg21393163	NA	-0.257076	-
		cg27537125	NA	-0.2029	-
		cg00566320	NA	-0.158954	-
		cg21140898	NA	-0.185005	-
		cg04929932	NA	-0.180739	-
		cg27449150	NA	-0.111626	-
		cg12593793	NA	-0.0752542	-
		cg19372602	NA	-0.0829641	-
		cg03547355	NA	-0.117521	-
		cg12655542	NA	-0.148266	-
		cg04011474	NA	-0.218501	-
		cg01765406	NA	-0.183772	-
		cg18826637	NA	-0.125115	-
		cg27241845	NA	-0.220198	-
		cg17087741	NA	-0.137881	-
		cg03329539	NA	-0.109486	-
		cg06644428	NA	-0.269311	-
		cg05951221	NA	-0.167696	-
		cg21566642	NA	-0.312678	-
		cg01940273	NA	-0.246574	-
		cg13193840	NA	-0.19041	-
		cg19825437	NA	-0.330225	-
		cg14975410	NA	-0.148207	-
		cg01999701	NA	-0.19362	-
		cg07265588	NA	-0.0814382	-
		cg03999941	NA	-0.0990808	-
		cg21747070	NA	-0.107878	-
		cg23233742	NA	-0.0897626	-
		cg01604883	NA	-0.0697196	-
		cg12513616	NA	-0.205415	-
		cg06126421	NA	-0.163062	-
		cg14753356	NA	-0.101974	-
		cg24859433	NA	-0.187468	-
		cg15342087	NA	-0.293424	-
		cg03149958	NA	-0.0993553	-
		cg08666707	NA	-0.114279	-
		cg12761472	NA	-0.147551	-
		cg20778199	NA	-0.187716	-
		cg24540678	NA	-0.20579	-
		cg13518625	NA	-0.118183	-
		cg01651915	NA	-0.145963	-
		cg19589396	NA	-0.151696	-
		cg25305703	NA	-0.0963795	-
		cg25998745	NA	-0.103531	-
		cg12873476	NA	-0.202735	-
		cg01692968	NA	-0.171795	-
		cg13543915	NA	-0.145459	-
		cg12147622	NA	-0.136955	-
		cg22998476	NA	-0.125323	-
		cg08101174	NA	-0.173621	-
		cg16611234	NA	-0.0886952	-
		cg06178669	NA	-0.163682	-
		cg23681440	NA	-0.112252	-
		cg02003272	NA	-0.123628	-
		cg13038618	NA	-0.258137	-
		cg08257009	NA	-0.0821343	-
		cg01513913	NA	-0.0899603	-
		cg01208318	NA	-0.117379	-
		cg02964434	NA	-0.142451	-
		cg25292882	NA	-0.331073	-
		cg20059928	NA	-0.52874	-
		cg10858677	NA	-0.188633	-
		cg07069636	NA	-0.394848	-
		cg11794215	NA	-0.201226	-
		cg24139443	NA	-0.104802	-
		cg24741744	NA	-0.0855839	-
		cg00073090	NA	-0.133929	-
		cg02917867	NA	-0.0701447	-
		cg05339037	NA	-0.141123	-
		cg00540464	NA	-0.141166	-
		cg11436113	NA	-0.142916	-
		cg16201146	NA	-0.171874	-
		cg01127300	NA	-0.120451	-
		cg20912205	NAT6	-0.10868	-
		cg04039799	NAV2	-0.106409	-
		cg02810967	NCAPG	-0.261183	-
		cg03147185	NCAPH	-0.229707	-
		cg02532700	NCF4	-0.079756	-
		cg06595162	NCRNA00114	-0.128006	-
		cg04158018	NFE2	-0.117638	-
		cg26271591	NFE2L2	-0.238186	-
		cg07945582	NFE2L3	-0.199726	-
		cg11231349	NOS1AP	-0.129545	-
		cg14120703	NOTCH1	-0.193904	-
		cg11927233	NPM1	-0.307304	-
		cg15059065	NR2F6	-0.146495	-
		cg03340878	OR2B6	-0.16389	-
		cg16541026	P4HTM	-0.262357	-
		cg12364755	PAFAH1B1	-0.13804	-
		cg12406027	PAK4	-0.15088	-
		cg20131596	PAM	-0.320884	-
		cg25212025	PARD3	-0.988077	-
		cg12554573	PARP3	-0.123005	-
		cg23928726	PEX10	-0.164574	-
		cg19098932	PEX10	-0.154368	-
		cg07805542	PIK3CD	-0.142328	-
		cg05460226	PIK3R5	-0.133292	-
		cg04813697	PIP4K2A	-0.111702	-
		cg01972009	PITPNM1	-0.0708761	-
		cg22549408	PMAIP1	-0.165735	-
		cg10237088	POFUT1	-0.262519	-
		cg05673882	POLK	-0.12789	-
		cg03707168	PPP1R15A	-0.0982374	-
		cg21698310	PPP1R9B	-0.175324	-
		cg06532880	PRELID1	-0.10335	-
		cg26203136	PRKAR1B	-0.159649	-
		cg17417856	PRMT1	-0.305028	-
		cg11660018	PRSS23	-0.129312	-
		cg23771366	PRSS23	-0.1813	-
		cg21445230	PSMB10	-0.100794	-
		cg18369034	PTGDR	-0.131109	-
		cg12075928	PTK2	-0.0751187	-
		cg00534655	PURA	-0.164219	-
		cg05397202	PUSL1	-0.200089	-
		cg01554474	RAG1AP1	-0.208459	-
		cg20322193	RALA	-0.188805	-
		cg03474926	RALGDS	-0.150326	-
		cg13784312	RAPGEF1	-0.159177	-
		cg19572487	RARA	-0.118582	-
		cg11094248	RARA	-0.241445	-
		cg05824218	RARA	-0.30309	-
		cg10062919	RARA	-0.134482	-
		cg13937905	RARG	-0.120201	-
		cg20059012	RARG	-0.109697	-
		cg00214171	RECQL5	-0.139138	-
		cg17863923	RGPD1	-0.152796	-
		cg18033416	RHBDL3	-0.158533	-
		cg08354053	RHBDL3	-0.0787707	-
		cg06890522	RNASEK	-0.245777	-
		cg07113006	RNF220	-0.238439	-
		cg08866634	RNF44	-0.13812	-
		cg18236066	RPH3A	-0.560042	-
		cg15036326	RPL23A	-0.0755059	-
		cg09282085	RPL3	-0.153138	-
		cg04202338	RPL32	-0.221386	-
		cg04388657	RPL35	-0.156002	-
		cg04761231	RPL35	-0.159389	-
		cg00830621	RPS15A	-0.137315	-
		cg14014731	RPS6	-0.218361	-
		cg13092108	RPS6KA1	-0.16838	-
		cg00007076	RRS1	-0.243491	-
		cg21201657	SAFB	-0.106816	-
		cg06060868	SDHA	-0.115416	-
		cg14796406	SEMA3C	-0.0965239	-
		cg00310412	SEMA7A	-0.0937472	-
		cg02417427	SERINC5	-0.0923145	-
		cg00024404	SERINC5	-0.136349	-
		cg26158528	SESN2	-0.126159	-
		cg05677062	SETD8	-0.178233	-
		cg26856289	SFRS13A	-0.123867	-
		cg22499893	SFRS13A	-0.101524	-
		cg24086068	SHROOM3	-0.168026	-
		cg14712058	SIN3B	-0.100235	-
		cg05603985	SKI	-0.151015	-
		cg09469355	SKI	-0.170346	-
		cg04759756	SLA2	-0.168539	-
		cg26703507	SLC20A1	-0.115287	-
		cg06121808	SLC20A1	-0.116848	-
		cg08737116	SLC22A15	-0.075638	-
		cg22628926	SLC25A11	-0.202832	-
		cg15588941	SLC25A20	-0.13817	-
		cg05802386	SLC2A1	-0.319226	-
		cg12033822	SLC35C2	-0.112586	-
		cg27514333	SMAD6	0.0774796	-
		cg01763916	SMAP2	-0.0818552	-
		cg13916835	SMG6	-0.0880334	-
		cg14074174	SNAPC2	-0.14432	-
		cg03785076	SNED1	-0.10372	-
		cg26718213	SNED1	-0.120644	-
		cg17478749	SNORA38	-0.109108	-
		cg02054431	SNORA38	-0.0863227	-
		cg00063111	SNORA6	-0.105683	-
		cg03117379	SNORD17	-0.244643	-
		cg00639656	SNORD42A	-0.0703466	-
		cg01017464	SNORD58A	-0.105996	-
		cg17025683	SNORD78	-0.305239	-
		cg20188739	SNORD87	-0.153433	-
		cg04907244	SNORD93	-0.190985	-
		cg22407942	SNORD93	-0.173575	-
		cg01668352	SRGAP1	-0.123014	-
		cg05958351	SRRM2	-0.199831	-
		cg02767093	STK24	-0.176785	-
		cg07465627	STXBP4	-0.184887	-
		cg22740603	SYNGAP1	-0.0914721	-
		cg11071448	SYT2	-0.129397	-
		cg27598208	TCEA2	-0.146194	-
		cg01293143	TCEA2	0.195409	-
		cg24719910	TGFBR2	-0.118764	-
		cg05886626	THBS1	-0.659639	-
		cg00931843	TIAM2	-0.111697	-
		cg10965178	TIE1	-0.149166	-
		cg22870429	TIGIT	-0.241201	-
		cg09479241	TLCD1	-0.177147	-
		cg07180646	TMEM51	-0.192371	-
		cg09069072	TMEM51	-0.296144	-
		cg21913886	TMEM51	-0.13453	-
		cg08553327	TNF	-0.381453	-
		cg26729380	TNF	-0.0901723	-
		cg20477259	TNF	-0.245712	-
		cg07094298	TNIP2	-0.117446	-
		cg00489660	TNKS1BP1	-0.103913	-
		cg09022230	TNRC18	-0.188398	-
		cg25596754	TNXB	-0.0926248	-
		cg10691866	TPST1	-0.166607	-
		cg13951797	TRAF7	-0.110202	-
		cg10179300	TRIO	-0.0857253	-
		cg03604424	TRIO	-0.173971	-
		cg22851200	TRIP6	-0.295799	-
		cg20886049	TSKU	-0.119516	-
		cg04945608	TTPAL	-0.0968688	-
		cg15677364	TUBB	-0.0912848	-
		cg19197419	UBE2C	-0.0679092	-
		cg00295485	UXS1	-0.106467	-
		cg10790685	VIM	-0.121942	-
		cg10361922	VPS25	-0.106227	-
		cg09084200	VPS26B	-0.117645	-
		cg19483007	WWTR1	-0.236515	-
		cg16794579	XYLT1	-0.170364	-
		cg06321596	XYLT1	-0.109428	-
		cg24323726	ZBED2	-0.145817	-
		cg01937809	ZC3H12A	-0.258276	-
		cg06762457	ZC3H12D	-0.12228	-
		cg26361535	ZC3H3	-0.0997316	-
		cg02743070	ZMIZ1	-0.107106	-
		cg03450842	ZMIZ1	-0.251277	-
		cg18295744	ZMIZ1	-0.0830265	-
		cg12303084	ZMYND8	-0.244598	-
Tsaprouni, L. G.	2014	cg06644428	ALPPL2– CHRND4	-0.044	-0.026	Median
		cg05951221	ALPPL2– CHRND4	-0.132	-0.109
		cg21566642	ALPPL2– CHRND4	-0.176	-0.162
		cg01940273	ALPPL2– CHRND4	-0.127	-0.117
		cg19859270	GPR15	-0.035	-0.027
		cg05575921	AHRR	-0.278	-0.197
		cg21161138	AHRR	-0.087	-0.056
		cg06126421	IER3	-0.125	-0.109
		cg03636183	F2RL3	-0.134	-0.106
		cg27241845	(ALPP)	-0.07	-0.031
		cg03991871	AHRR	-0.062	-0.025
		cg25648203	AHRR	-0.067	-0.039
		cg19572487	RARA	-0.071	-0.035
		cg25189904	GNG12	-0.079	-0.06
		cg23480021	ZNF385D	0.138	-0.074
		cg21611682	LRP5	-0.041	-0.036
		cg03329539	(ALPP)	-0.057	-0.025
		cg13193840	ALPPL2– CHRND4	-0.028	-0.021
		cg02657160	CPOX	-0.026	-0.008
		cg14817490	AHRR	-0.07	-0.047
		cg24090911	AHRR	-0.06	-0.018
		cg24859433	IER3	-0.05	-0.025
		cg15342087	IER3	-0.04	-0.016
		cg17024919	ZNF385D	-0.063	-0.024
		cg11660018	PRSS23	-0.056	-0.039
		cg20295214	AVPR1B	-0.024	-0.019
		cg03547355	(PSEN2)	-0.026	-0.014
		cg23079012	LINC00299	-0.053	-0.019
		cg22717080	RPS6KA2	-0.017	-0.007
		cg02451831	KIAA0087	-0.032	-0.028
Elliott, H. R	2014	cg09069072	TMEM51	-0.06	-	Median
		cg25189904	GNG12	-0.07	-
		cg09935388	GFI1	-0.30	-
		cg08709672	AVPR1B	-0.03	-
		cg03329539		-0.03	-
		cg05951221		-0.03	-
		cg21566642		-0.16	-
		cg01940273		-0.04	-
		cg03274391		0.25	-
		cg19859270	GPR15	-0.02	-
		cg21121843	HTT	-0.02	-
		cg17924476	AHRR	0.09	-
		cg23576855	AHRR	-0.24	-
		cg05575921	AHRR	-0.22	-
		cg26703534	AHRR	-0.09	-
		cg14817490	AHRR	-0.02	-
		cg04551776	AHRR	-0.16	-
		cg25648203	AHRR	-0.12	-
		cg21161138	AHRR	-0.20	-
		cg13039251	PDZD2	0.11	-
		cg06126421		-0.23	-
		cg17619755	VARS	0.05	-
		cg22132788	MYO1G	0.12	-
		cg12803068	MYO1G	0.23	-
		cg07123182	KCNQ1	-0.01	-
		cg23771366	PRSS23	-0.02	-
		cg07178945	FGF23	0.03	-
		cg01731783	C14orf43	-0.07	-
		cg03636183	F2RL3	-0.12	-
Besingi, W.	2014	cg01940273	ALPPL2, APLP, ALPI	-0.041	-	Mean
		cg03636183	F2RL3	-0.039	-
		cg05575921	AHRR	-0.074	-
		cg05951221	ALPPL2, APLP, ALPI	-0.046	-
		cg06126421		-0.049	-
		cg09935388	GFI1	-0.038	-
		cg21161138	AHRR	-0.025	-
		cg21566642	ALPPL2, APLP, ALPI	-0.068	-
		cg26703534	AHRR	-0.022	-
		cg15342087		-0.015	-
		cg19859270	GPR15	-0.01	-
		cg24859433		-0.015	-
		cg03329539	ALPPL2, APLP, ALPI	-0.022	-
		cg23079012		-0.007	-
		cg20295214	AVPR1B	-0.016	-
		cg25648203	AHRR	-0.014	-
		cg08709672	AVPR1B	-0.016	-
		cg23576855	AHRR	-0.066	-
		cg12876356	GFI1	-0.02	-
		cg03991871	AHRR	-0.019	-
		cg14817490	AHRR	-0.022	-
		cg00297362	FAM98B	-0.048	-
		cg14580211	C5orf62	-0.02	-
		cg19572487	RARA	-0.024	-
		cg00310412	SEMA7A	-0.013	-
		cg17294479	BEX4	-0.026	-
		cg02657160	CPOX	-0.011	-
		cg04885881		-0.022	-
		cg03450842	ZMIZ1	-0.014	-
		cg14753356		-0.024	-
		cg05284742	ITPK1	-0.015	-
		cg11660018	PRSS23	-0.017	-
		cg12806681	AHRR	-0.011	-
		cg25189904	GNG12	-0.027	-
		cg21611682	LRP5	-0.013	-
		cg06644428	ALPPL2, APLP, ALPI	-0.025	-
		cg11314684	AKT3;AKT3	-0.012	-
		cg25013095	ALPPL2, APLP, ALPI	-0.005	-
		cg22132788	MYO1G	0.023	-
		cg01901332	ARRB1;ARRB1	-0.017	-
		cg18316974	GFI1	-0.008	-
		cg25292882		-0.01	-
		cg17065712	ZMIZ1	-0.008	-
		cg01692968		-0.02	-
		cg01899089	AHRR	-0.013	-
		cg12803068	MYO1G	0.033	-
		cg23441595	NCF4	-0.013	-
		cg27241845	ALPPL2, APLP, ALPI	-0.015	-
		cg23848624	ZIC5	0.007	-
		cg26718213	SNED1	0.033	-
		cg11231349	NOS1AP	-0.02	-
		cg08967584		-0.051	-
		cg13976502	C14orf43	-0.012	-
		cg25765936		-0.013	-
		cg01885071		0.01	-
		cg14337844		0.009	-
		cg03707168	PPP1R15A	-0.023	-
		cg02835481	VPS52	0.008	-
		cg26271591	NFE2L2	-0.02	-
		cg00480331	BCL6	0.009	-
		cg14902389	MGAT4A	-0.009	-
		cg25949550	CNTNAP2	-0.008	-
		cg21913886	TMEM51	-0.011	-
		cg23198793	CAPN3	0.015	-
		cg26963277	KCNQ1OT1,KCNQ1	-0.009	-
		cg06060868	SDHA	-0.009	-
		cg01578875	ZNF827	0.011	-
		cg09022230	TNRC18	-0.016	-
		cg20348746		-0.022	-
		cg07123182	KCNQ1OT1,KCNQ1	-0.006	-
		cg22635676	SNED1	0.057	-
		cg24996979	C14orf43	-0.008	-
		cg24838345	MTSS1	-0.015	-
		cg04033580	C22orf45, UPB1	-0.005	-
		cg07986378	ETV6	-0.019	-
		cg09550697	PLEC1	-0.002	-
		cg17012863	LIPA;LIPA	0.002	-
		cg15340709	PTPRN2	0.014	-
		cg26707709	SNED1	0.023	-
		cg01681367	SPN	0.008	-
		cg09848445	RET;RET	-0.003	-
		cg00385142	CLDND1	-0.006	-
		cg04265051	LRP5	0.012	-
		cg20169521	MPP4	-0.006	-
		cg10190813	HUS1	-0.009	-
		cg08396193	HOXA7	-0.01	-
		cg16794579	XYLT1	-0.012	-
		cg16145216	HIVEP3	0.019	-
		cg09364988	ARHGAP25	-0.013	-
		cg23161492	ANPEP	-0.017	-
		cg02583546	C14orf4	0.029	-
		cg11207515	CNTNAP2	0.019	-
		cg19998400	SH3BP4	-0.009	-
		cg18754985	CLDND1	-0.006	-
		cg05221370	LRRN3,IMMP2L	-0.013	-
Harlid,S	2014	cg03636183	F2RL3	-0.07	-0.09	Median
		cg19859270	GPR15	-0.03	-0.02
		cg09837977	LRRN3	-0.02	-0.05
		cg26764244	GNG12	-0.022	-0.04
		cg16254309	CNTNAP2	-0.01	-0.025
		cg13500388	CBFB	-0.02	-0.04
		cg11314684	AKT3	-0.02	-0.04
		cg22335340	PTPN6	-0.01	-0.03
		cg02657160	CPOX	-0.03	-0.02
		cg05575921	AHRR	-0.1	-
		cg06644428	2q37.1	-0.057	-
		cg05951221	2q37.1	-0.15	-
		cg15999356	YAP1	-0.03	-0.01
Zeilinger, S	2013	cg09469355	SKI	-0.017622	-0.016099	Median
		cg08884752	SKI	-0.040125	-0.028198
		cg12547807	xa (unknow gene)	-0.021385	-0.014614
		cg04885881	xa	-0.074143	-0.067149
		cg21393163	xa	-0.0069344	-0.0068405
		cg21913886	TMEM51	-0.033794	-0.035057
		cg19713429	CAPZB	-0.0044637	-0.0049342
		cg27537125	xa	-0.0121415	-0.0073492
		cg15542713	HIVEP3	0.095242	0.099507
		cg24049493	HIVEP3	0.040531	0.038345
		cg23090529	xa	-0.022774	-0.016371
		cg21140898	xa	-0.032754	-0.026235
		cg19406367	SGIP1	0.031142	0.045365
		cg25189904	GNG12	-0.081918	-0.073991
		cg09662411	GFI1	-0.0373	-0.094931
		cg18146737	GFI1	-0.015456	-0.028745
		cg12876356	GFI1	-0.084781	-0.226313
		cg18316974	GFI1	-0.01863	-0.017279
		cg09935388	GFI1	-0.15309	-0.164712
		cg11231349	NOS1AP	-0.0192	-0.033428
		cg08709672	AVPR1B	-0.025825	-0.024444
		cg20295214	AVPR1B	-0.029844	-0.043648
		cg03547355	xa	-0.02758	-0.022104
		cg17819085	xa	-0.02301	-0.019812
		cg23079012	xa	-0.011011	-0.009644
		cg06635952	ANXA4	0.019969	0.013837
		cg26271591	NFE2L2	-0.055731	-0.047982
		cg23667432	ALPP	-0.015705	-0.014564
		cg03188382	ALPP	-0.011947	-0.011502
		cg19713851	ALPP	-0.064717	-0.044502
		cg27241845	xa	-0.087388	-0.083635
		cg03329539	ALPPL2b	-0.02392	-0.025729
		cg06644428	ALPPL2b	-0.070508	-0.0375382
		cg05951221	ALPPL2b	-0.052066	-0.04528
		cg21566642	ALPPL2b	-0.166965	-0.155755
		cg01940273	ALPPL2b	-0.07888	-0.075282
		cg13193840	ALPPL2b	-0.024077	-0.019091
		cg17024919	ZNF385D	-0.03094	-0.02468
		cg15693572	xa	0.108674	0.069033
		cg23480021	xa	0.186272	0.157704
		cg03274391	xa	0.180645	0.119284
		cg00501876	CSRNP1	-0.044316	-0.031183
		cg18642234	GPX1	-0.016179	-0.011142
		cg15417641	CACNA1D	0.079159	0.052791
		cg00336149	CACNA1D	0.064587	0.037103
		cg21188533	CACNA1D	0.101755	0.055569
		cg19859270	GPR15	-0.013075	-0.019446
		cg02657160	CPOX	-0.014812	-0.013694
		cg25197194	CCDC48	0.046228	0.048759
		cg08202836	LRRC33	0.015089	0.01853
		cg21121843	HTT	-0.020675	-0.013157
		cg19719391	xa	0.041802	0.031426
		cg24556382	GALNT7	-0.042454	-0.048709
		cg11554391	AHRR	-0.0103248	-0.006871
		cg17924476	AHRR	0.058036	0.032526
		cg08606254	AHRR	0.007033	0.006936
		cg12806681	AHRR	-0.024357	-0.024193
		cg03991871	AHRR	-0.05734	-0.078775
		cg23916896	AHRR	-0.021082	-0.0194492
		cg11902777	AHRR	-0.0111996	-0.0094659
		cg01899089	AHRR	-0.028583	-0.022615
		cg05575921	AHRR	-0.243991	-0.232905
		cg26703534	AHRR	-0.06169	-0.05765
		cg01097768	AHRR	-0.02402	-0.018888
		cg14817490	AHRR	-0.0381225	-0.031682
		cg25648203	AHRR	-0.079626	-0.075465
		cg21161138	AHRR	-0.104479	-0.106031
		cg03604011	AHRR	0.0339587	0.0193057
		cg24090911	AHRR	-0.040817	-0.042098
		cg13039251	PDZD2	0.071504	0.046683
		cg05673882	POLK	-0.026538	-0.019902
		cg26908328	SERINC5	-0.0059522	-0.0064671
		cg16786458	PPARGC1B	0.021641	0.015695
		cg14580211	C5orf62	-0.03909	-0.04612
		cg12513616	xa	-0.00873	-0.011957
		cg01882991	xa	-0.013986	-0.014928
		cg06126421	xa	-0.170529	-0.178887
		cg14753356	xa	-0.053664	-0.064106
		cg24859433	xa	-0.04029	-0.049202
		cg15342087	xa	-0.033572	-0.054226
		cg17619755	VARS	0.040502	0.026201
		cg10807309	VARS	0.018323	0.020099
		cg15474579	CDKN1A	-0.03232	-0.021431
		cg00931843	TIAM2	0.063705	0.056581
		cg00921574	INTS1	-0.0045055	-0.0051612
		cg19717773	GNA12	-0.040493	-0.041185
		cg02451831	KIAA0087	-0.023023	-0.031008
		cg08972170	C7orf41	0.05329	0.049483
		cg19089201	MYO1G	0.018564	0.028719
		cg22132788	MYO1G	0.066794	0.050201
		cg04180046	MYO1G	0.021692	0.02095
		cg12803068	MYO1G	0.149598	0.151232
		cg07826859	MYO1G	-0.051247	-0.037787
		cg03440944	C7orf40	-0.024248	-0.014201
		cg21322436	CNTNAP2	-0.047443	-0.044589
		cg25949550	CNTNAP2	-0.0137529	-0.0095236
		cg11207515	CNTNAP2	0.082753	0.052891
		cg17372101	CNTNAP2	0.072277	0.040941
		cg12276019	XKR6	-0.007689	-0.0082503
		cg24540678	xa	-0.0067703	-0.0051217
		cg13518625	xa	-0.0049416	-0.0070137
		cg19589396	xa	-0.038603	-0.018304
		cg25305703	xa	-0.060489	-0.061682
		cg12075928	PTK2	-0.078	-0.049707
		cg26361535	ZC3H3	-0.05536	-0.063504
		cg13787850	xa	-0.030977	-0.038308
		cg01692968	xa	-0.014187	-0.012104
		cg13910681	FAM102A	-0.0041431	-0.0039709
		cg22539182	xa	0.014125	0.009348
		cg25953130	ARID5B	-0.046863	-0.05413
		cg27312979	SORBS1	0.050236	0.038597
		cg25421530	SORBS1	0.015969	0.027823
		cg01744331	KCNQ1OT1	-0.012068	-0.013473
		cg07123182	KCNQ1OT1	-0.00913	-0.008129
		cg16556677	KCNQ1OT1	-0.038405	-0.032855
		cg26963277	KCNQ1OT1	-0.028628	-0.019345
		cg04039799	NAV2	-0.016233	-0.007448
		cg09197783	SLC43A3	-0.030429	-0.025682
		cg16611234	xa	-0.012548	-0.009808
		cg19254163	GPR44	-0.038772	-0.029197
		cg21611682	LRP5	-0.052424	-0.053765
		cg14624207	LRP5	-0.051484	-0.03591
		cg01901332	ARRB1	-0.05066	-0.04335
		cg11660018	PRSS23	-0.038747	-0.029625
		cg23771366	PRSS23	-0.022552	-0.017865
		cg03234777	AMICA1	-0.0069317	-0.0056123
		cg26282236	RAD52	0.02457	0.036488
		cg02583484	HNRNPA1	-0.020898	-0.017723
		cg04158018	NFE2	-0.012475	-0.012063
		cg23681440	xa	-0.013088	-0.026755
		cg23126342	PCDH9	0.0911	0.075574
		cg25491122	PCDH9	0.02361	0.024624
		cg06885459	MCF2L	0.048836	0.030119
		cg17487894	RASA3	0.028007	0.026292
		cg01731783	C14orf43	-0.020523	-0.016429
		cg22851561	C14orf43	-0.060595	-0.03596
		cg24996979	C14orf43	-0.0055845	-0.0048017
		cg10919522	C14orf43	-0.008884	-0.006104
		cg13976502	C14orf43	-0.010101	-0.009629
		cg13038618	xa	-0.044855	-0.053384
		cg05875421	GPR68	-0.0052389	-0.0044131
		cg05284742	ITPK1	-0.037647	-0.0432
		cg06819357	TECPR2	0.056982	0.02283
		cg26242531	ZFYVE21	0.040245	0.03284
		cg11730703	INF2	0.020642	0.012263
		cg01208318	xa	-0.077353	-0.062008
		cg15022400	TRIM69	-0.0073282	-0.0069752
		cg03489965	LOC390594	0.026597	0.024604
		cg18335991	SEMA7A	-0.039404	-0.029988
		cg00310412	SEMA7A	-0.019653	-0.026213
		cg11152412	EDC3	-0.0030474	-0.0033866
		cg23161492	ANPEP	-0.015956	-0.0152214
		cg05194346	xa	0.099753	0.048933
		cg01207684	ADCY9	-0.018306	-0.034185
		cg09099830	ITGAL	-0.017213	-0.025657
		cg03155159	xa	-0.011892	-0.02719
		cg00911794	HIC1	0.046004	0.019861
		cg23621097	HIC1	0.034679	0.018342
		cg09858022	RARA	0.012032	0.01042
		cg19572487	RARA	-0.100183	-0.078054
		cg04956244	RARA	0.024992	0.015855
		cg16255816	HAP1	-0.005727	-0.008999
		cg03373393	HAP1	-0.0034346	-0.0040104
		cg25809905	ITGA2B	0.065291	0.038698
		cg21280392	PHOSPHO1	0.023682	0.011379
		cg07465627	STXBP4	-0.013756	-0.014603
		cg02186444	ARMC7	0.0382	0.03008
		cg07251887	LOC100130933	-0.051337	-0.029392
		cg06459104	EPB41L3	-0.054507	-0.046963
		cg00073090	xa	-0.002628	-0.009035
		cg15187398	MOBKL2A	-0.027521	-0.01765
		cg07381806	MOBKL2A	-0.051181	-0.042724
		cg00835193	LINGO3	-0.082285	-0.116612
		cg03636183	F2RL3	-0.147441	-0.176258
		cg15159987	CPAMD8	-0.035338	-0.022744
		cg23973524	CRTC1	0.042136	0.021603
		cg11902728	MAG	0.05756	0.01389
		cg22649124	LGALS7B	-0.007107	-0.0054374
		cg11701312	RPS5	-0.014144	-0.011572
		cg16201146	xa	-0.035737	-0.035483
		cg07339236	ATP9A	-0.0110312	-0.0082823
		cg00871610	MIR802	-0.043308	-0.038931
		cg06595162	NCRNA00114	-0.027056	-0.02288
		cg23110422	ETS2	-0.036816	-0.036001
		cg22635096	ADARB1	0.033599	0.026395
		cg02532700	NCF4	-0.0115296	-0.0093669
		cg01127300	xa	-0.038336	-0.038713
Sun, Y. V	2013	cg03636183	F2RL3	-0.0958	-0.030	Median
		cg19859270	GPR15	-0.0212	-0.022
		cg13668129	HNRPUL1	-0.0132	-0.005
		cg01500140	LIM2	0.0221	0.011
		cg11314684	AKT3	-0.0194	-0.006
Philibert, R.A.	2013	cg05575921	AHRR	-0.11	-	Mean
		cg21161138	AHRR	-0.04	-
Shenker, N. S.	2013	cg06644428	2q37.1	-0.02	-0.02	Mean
		cg05951221	2q37.1	-0.11	-0.07
		cg21566642	2q37.1	-0.12	-0.12
		cg01940273	2q37.1	-0.09	-0.08
		cg23576855	AHRR	-0.16	-0.2
		cg05575921	AHRR	-0.16	-0.14
		cg21161138	AHRR	-0.06	-0.04
		cg03636183	F2RL3	-0.08	-0.07
		cg06126421	6p21.33	-0.08	-0.07
Wan, E. S.	2012	cg03636183	F2RL3	-0.08	-0.06	Mean
		cg19859270	GPR15	-0.02	-0.02
		cg09837977	LRRN3	-0.02	-0.02
		cg01500140	LIM2	0.01	0.01
		cg13247990	MLCK	0.01	0.01
		cg01988129	ADHFE1	0.01	0.01
		cg16254309	CNTNAP2	-3.36*10 -3	-0.01
		cg18881723	SLAMF1	-0.01	-0.01
		cg12044210	APBA2	1.74 * 10 -3	0.01
		cg21917349	APBA2	1.66 * 10 -3	0.01
		cg15691199	CEBPE	-3.87 * 10 -3	-3.22 * 10 -3
		cg24262469	TIPARP	-1.96 * 10 -3	0.01
		cg05445326	TM4SF19	0.01	0.01
		cg15258980	ARHGAP25	-3.11* 10 -3	-4.49 * 10 -3
		cg10161121	FASLG	0.01	-2.81* 10 -3
Breitling, L. P.	2011	cg03636183	F2RL3	-0.12	-	Median
Dogan Mv Fau	2014	cg19859270	GPR15	-0.1	-	Mean
		cg05575921	AHRR	-0.15	-
		cg08672695		0.17	-
		cg23576855	AHRR	-0.19	-
		cg02657160	CPOX	-0.06	-
		cg21161138	AHRR	-0.08	-
		cg18230367	RNASE4	-0.02	-
		cg02319016	PAK2	0.14	-
		cg26607002	NOSTRIN	0.05	-
		cg04677326	C19orf28	0.02	-
		cg01940273		-0.09	-
		cg05457881	C6orf218	-0.04	-
		cg06126421		-0.11	-
		cg21566642		-0.1	-
		cg13086586	PAICS	-0.06	-
		cg15281724	TXLNB	0.09	-
		cg15645254	NAALAD2	0.03	-
		cg19111030	ANKRD53	-0.03	-
		cg09741592	HNRNPA1	-0.05	-
		cg08528204	TMEM116	-0.03	-
		cg17391741		-0.03	-
		cg15614155		0.05	-
		cg05916255	ABCC2	0.03	-
		cg25223391	UVRAG	0.04	-
		cg00736283	ASF1B	0.02	-
		cg26703534	AHRR	-0.06	-
		cg16851858		-0.04	-
		cg02521854		0.02	-
		cg15658543	CARD11	0.03	-
		cg13789443	GALNT11	0.05	-
		cg26381918	C2orf64	-0.05	-
		cg09935388	GFI1	-0.12	-
		cg05951221		-0.08	-
		cg25882591		0.04	-
		cg18332146	CTSC	0.02	-
		cg09174741	THSD1	0.04	-
		cg15105252		-0.04	-
		cg16105594	MEF2C	0.03	-
		cg18095109		0.02	-
		cg05944967	NFATC1	0.02	-
		cg16830479	ZC3H12B	0.09	-
		cg25677394	HRH1	-0.03	-
		cg18327772	HMGB4	-0.04	-
		cg03333116	RHBDF1	-0.03	-
		cg10369313		0.03	-
		cg26309498	EDAR	0.12	-
		cg00389785		0.08	-
		cg09773647		0.05	-
		cg05157912	JDP2	0.03	-
		cg11553667		0.11	-
		cg04120407	KLHDC4	0.01	-
		cg03636183	F2RL3	-0.11	-
		cg22851561	C14orf43	-0.07	-
		cg18450625	EPB42	-0.08	-
		cg12636538	SLC37A4	0.02	-
		cg24078767	IFI35	0.06	-
		cg14254999	GPR55	-0.07	-
		cg19477192	CCDC42B	0.04	-
		cg17417347	GLYATL3	-0.06	-
		cg16906995		0.05	-
		cg02995567	TUBB2A	-0.02	-
		cg05062814	C6orf64	0.02	-
		cg24671951	ATP8B2	-0.05	-
		cg04689145	FRMD4B	0.04	-
		cg26687746		0.05	-
		cg17414733	ZNF429	-0.08	-
		cg03991871	AHRR	-0.06	-
		cg08369295	LRP5L	0.01	-
		cg13397649	AFG3L2	0.02	-
		cg08026195	C2orf27B	-0.05	-
		cg15514751	CKS1B	0.04	-
		cg16636692	HIST1H2BK	-0.03	-
		cg18731202	TGFA	-0.05	-
		cg27649653	ZNF8	-0.05	-
		cg01344787		0.05	-
		cg00746487		0.03	-
		cg03811905		-0.03	-
		cg25808839	LACTB	0.02	-
		cg21763952	TCTN1	0.02	-
		cg13440641	DMTF1	0.02	-
		cg22001073	RICS	0.03	-
		cg10351795	SLCO2A1	0.06	-
		cg00095276	SLC12A7	-0.06	-
		cg06972908	ITGAL	-0.07	-
		cg05874167		0.04	-
		cg13668025	SUCLG2	-0.04	-
		cg08621418	HMGN3	-0.04	-
		cg23267554		0.06	-
		cg19550439	ADAMTS6	0.04	-
		cg22403154		0.03	-
		cg03046325	TNKS2	0.02	-
		cg14195606	FAM190A	0.03	-
		cg01612443	ATOH1	0.03	-
		cg14791530	CTBS	-0.06	-
		cg09552983		0.04	-
		cg03482600		-0.04	-
		cg18968279	TCF7L2	-0.03	-
		cg02641288	IRX4	0.02	-
		cg25354716	CRTAP	0.09	-
		cg01097768	AHRR	-0.08	-
		cg17632028	PDE6B	-0.02	-
		cg26546646	ENSA	0.02	-
		cg18994438	FMNL1	-0.04	-
		cg26674132	ZNF559	-0.05	-
		cg23797200	NKIRAS2	-0.13	-
		cg01693063	PRMT8	-0.05	-
		cg11804350	VWF	0.09	-
		cg16149164	JAG2	-0.06	-
		cg23003872		0.03	-
		cg11580351	SPATA9	-0.08	-
		cg22995176	UPK3B	-0.1	-
		cg18754985	CLDND1	-0.04	-
		cg05587870		0.03	-
		cg04179819	TAF3	0.02	-
		cg19358594	DFFA	0.03	-
		cg17930737	NOP58	-0.02	-
		cg10646962		0.06	-
		cg24186711	GUSBL1	-0.04	-
		cg12992443	DLGAP4	-0.04	-
		cg03384915	SIN3B	-0.08	-
		cg27356115		-0.1	-
		cg26195710	GNRH1	-0.03	-
		cg10430189		0.02	-
		cg04194664	C17orf69	-0.07	-
		cg09606015	ATP11B	0.03	-
		cg04950839	HAT1	0.02	-
		cg22182287	TTC15	-0.02	-
		cg10094624	ARL6IP1	0.02	-
		cg17267720	PGBD4	0.07	-
		cg07404400	TRIM41	0.02	-
		cg02578836		0.03	-
		cg17971328	SEMA4A	-0.06	-
		cg01899089	AHRR	-0.06	-
		cg08828868	DDX21	0.01	-
		cg10964388	NTN4	-0.05	-
		cg11550862	NCOR2	0.01	-
		cg16709512		0.02	-
		cg26057840		-0.06	-
		cg00155844	HERC2	0.02	-
		cg05920998	HUS1B	0.01	-
		cg13675319		0.04	-
		cg06378498	STAT3	0.03	-
		cg08360253	PPP2CA	0.02	-
		cg13324357		0.02	-
		cg24793014	SNORA59B	-0.03	-
		cg21720999		0.02	-
		cg06936779	PIP5K1A	-0.09	-
		cg26270695	CRABP1	-0.05	-
		cg23367119	C14orf43	-0.04	-
		cg23611710		-0.05	-
		cg19716125		0.04	-
		cg13576178	ZNF324B	0.02	-
		cg21385983	PVALB	-0.04	-
		cg10588834	AUTS2	-0.04	-
		cg14941559	NCK1	0.03	-
		cg08866608		0.03	-
		cg15010854	BAIAP2	-0.04	-
		cg25362525		0.01	-
		cg26456259		-0.06	-
		cg21898708	C6orf48	-0.03	-
		cg19243391	EIF4B	0.03	-
		cg17512382		0.02	-
		cg22094163	KDM3A	-0.07	-
		cg17731547	COL23A1	-0.05	-
		cg27622633	USP53	0.02	-
		cg21290290	C1orf93	-0.09	-
		cg01837661	GNB5	0.04	-
		cg14651082		-0.04	-
		cg05573133	FYCO1	0.02	-
		cg18655915		-0.04	-
		cg03603505	CLIP1	0.01	-
		cg25648203	AHRR	-0.05	-
		cg17917920		0.03	-
		cg00690392	ENAH	-0.02	-
		cg07065737		-0.03	-
		cg11168432	MAEA	0.01	-
		cg18474718	ATM	0.04	-
		cg12880967	MACROD1	0.02	-
		cg12950624	RTN2	0.02	-
		cg26182263	SLC39A14	0.03	-
		cg02247175		0.04	-
		cg17413252	ENPP1	-0.04	-
		cg01852611	DSCR8	0.05	-
		cg12484845	ZNF826	-0.05	-
		cg02111705		-0.02	-
		cg11809157	BBC3	0.01	-
		cg00833661	KCNE1	-0.02	-
		cg22924269	PHF11	-0.03	-
		cg08451992	ARMC5	0.01	-
		cg12317505	CUBN	0.03	-
		cg04042800		0.03	-
		cg11556164	LRRN3	-0.05	-
		cg01638829		0.02	-
		cg04031757		0.02	-
		cg00642607		-0.03	-
		cg08283318	ETFB	0.04	-
		cg14905634	TRHDE	-0.09	-
		cg21249729	C9orf116	-0.06	-
		cg02671915	MAL2	0.03	-
		cg09011231	NCRNA00164	-0.05	-
		cg05620791		0.03	-
		cg11140305	SH3BP5L	0.01	-
		cg26311995	TRIM26	-0.05	-
		cg20891060		0.05	-
		cg21450008		0.02	-
		cg07972458		-0.06	-
		cg02392575	UHRF1BP1L	0.02	-
		cg08531017	DSCAML1	-0.04	-
		cg02171500	CHKA	0.02	-
		cg21389924		0.04	-
		cg11843502	PER3	0.02	-
		cg07334509	STAU2	0.02	-
		cg22225065	C1orf57	0.01	-
		cg02720697	NFIC	0.03	-
		cg27528104	LOC100128023	-0.05	-
		cg22496377	SHF	0.02	-
		cg11565042	GPR45	0.03	-
		cg24518943	FAM135A	-0.04	-
		cg23916896	AHRR	-0.06	-
		cg18801567	PDCD10	-0.04	-
		cg05347948		0.05	-
		cg18016288	ABCC4	-0.08	-
		cg16922869	H1FOO	-0.05	-
		cg11206312	FGF8	0.02	-
		cg19213194	CUX1	0.01	-
		cg04885881		-0.08	-
		cg08668662	PDRG1	0.02	-
		cg08750493	ZNF204P	-0.02	-
		cg04140754	ATP6V0A2	-0.04	-
		cg14719752		0.01	-
		cg08488494	ZNF365	0.04	-
		cg16812288		0.04	-
		cg24301350	C2orf69	0.04	-
		cg24311704	MUC21	-0.05	-
		cg23987549	PMEPA1	0.04	-
		cg06438056	AK2	-0.08	-
		cg21192376	GPR137C	-0.06	-
		cg14743683	PTPRN2	-0.02	-
		cg19104471	TOMM34	0.01	-
		cg18864497	SSR1	0.02	-
		cg23674788	KRT32	-0.03	-
		cg09917026	GNPTG	0.01	-
		cg19110795	UBXN7	0.02	-
		cg01938570	ZBTB43	-0.02	-
		cg03467813	FAM50B	-0.09	-
		cg18007641		-0.09	-
		cg13762887	ZER1	0.01	-
		cg04629194	PDLIM1	0.01	-
		cg13566059	TFDP3	0.08	-
		cg02569236	ALDH1L1	0.02	-
		cg00649216		0.06	-
		cg06897921		0.02	-
		cg05079547	NTM	-0.07	-
		cg12416053	ROBO2	-0.04	-
		cg22743003		0.01	-
		cg05707844	EIF2AK2	-0.04	-
		cg07598331	DMRTB1	-0.03	-
		cg14628803		0.04	-
		cg02292066	C1orf93	-0.04	-
		cg13461130	PNPLA7	0.01	-
		cg27097575	ADARB2	-0.03	-
		cg24291974	PLIN5	-0.05	-
		cg21112148	FBXL12	-0.01	-
		cg02227015		-0.04	-
		cg18641329	RCBTB2	-0.06	-
		cg08532673		-0.03	-
		cg27521571	COMT	-0.07	-
		cg19906093	C2orf88	0.02	-
		cg10000843	FANCI	0.01	-
		cg18055230	FAM32A	0.02	-
		cg07500957	OTOR	-0.04	-
		cg27573593	PIK3CD	0.02	-
		cg11213199	MRPS24	-0.02	-
		cg14082938		0.02	-
		cg22530977		-0.04	-
		cg24804436	PPP2R5D	-0.04	-
		cg21466736		-0.03	-
		cg21194937	AP3D1	0.02	-
		cg03662571	SLC16A12	-0.03	-
		cg09999563	AASDH	0.02	-
		cg16062877	KSR1	-0.05	-
		cg09908764		-0.06	-
		cg18874902	CSNK1G3	0.02	-
		cg12432846	BCL10	-0.06	-
		cg00727386		0.04	-
		cg10216717	TMEM132C	-0.05	-
		cg11649016	ITGA7	-0.02	-
		cg03168249	KAZALD1	0.02	-
		cg03775901	CNDP1	-0.02	-
		cg21552822	PDHX	0.01	-
		cg18570553	PRR15	0.02	-
		cg27607583	TRAP1	0.01	-
		cg10572794	ABHD6	0.01	-
		cg07120806	WHSC1	-0.05	-
		cg16063474	STEAP3	-0.04	-
		cg26573518	SLFN11	0.02	-
		cg03862705	NAT8B	-0.03	-
		cg18556005	MGA	-0.02	-
		cg20755651	SMOC2	0.04	-
		cg24533466	SSBP3	-0.02	-
		cg17054485		0.02	-
		cg03761477		0.03	-
		cg23098168	CELSR2	0.01	-
		cg17456644	KSR1	-0.03	-
		cg19017254	TRPM4	-0.03	-
		cg06056514	VARS	0.01	-
		cg18115235		-0.07	-
		cg16608652	B3GALT2	-0.03	-
		cg22460590		0.03	-
		cg05153748		0.01	-
		cg26227186	CNN3	0.03	-
		cg24170784	CABP7	-0.03	-
		cg01442959	HIST1H2AM	-0.03	-
		cg03508409	PRR14	-0.03	-
		cg14515381	VCP	-0.05	-
		cg05377515		0.03	-
		cg01746532	HSPBP1	-0.03	-
		cg20353780	TAOK3	-0.05	-
		cg08681117		-0.03	-
		cg19572487	RARA	-0.07	-
		cg04995826	API5	0.02	-
		cg25538883	MAPK4	-0.05	-
		cg16422343	SFRS3	-0.09	-
		cg26530713	CRTC2	-0.04	-
		cg07156182	DIRC2	-0.03	-
		cg21364231	LOC100128822	-0.02	-
		cg22459078		0.03	-
		cg26947060	ANKRD19	-0.02	-
		cg23076299	PCDH21	0.01	-
		cg16361253	GPR111	-0.03	-
		cg09387992		0.02	-
		cg24859433		-0.04	-
		cg25155298	TRERF1	-0.06	-
		cg01341751	THRA	0.02	-
		cg07991479	KAT2A	0.02	-
		cg21963656	VARS	0.01	-
		cg24538512	NFATC1	0.03	-
		cg08128444		0.05	-
		cg02693345		0.02	-
		cg14170437	CD300C	-0.03	-
		cg06213807		0.02	-
		cg11343534	SETD1B	0.01	-
		cg03562528	ASB2	-0.04	-
		cg03244189	TTTY14	0.07	-
		cg26698819		-0.05	-
		cg03038850		-0.03	-
		cg13958324	ARID5B	-0.04	-
		cg16650002	C7orf57	0.03	-
		cg20873046	KDM4A	0.01	-
		cg01249134		0.05	-
		cg06431105	ELL	0.02	-
		cg03525818		-0.05	-
		cg21126306		0.02	-
		cg00608779	PRRX2	-0.05	-
		cg01418536	USP32	0.03	-
		cg16727862	ATP10A	0.02	-
		cg26061593		-0.04	-
		cg25411699	ELMO1	-0.04	-
		cg18260823		0.03	-
		cg18715665		0.02	-
		cg26319015		0.01	-
		cg11253957	MYO18A	0.01	-
		cg18575346	EP400	0.01	-
		cg02264922	B4GALNT1	0.01	-
		cg20778199		-0.08	-
		cg06557376	MYH10	0.02	-
		cg09043104		-0.04	-
		cg00486022	KIFC3	-0.04	-
		cg15888699	TIMM10	0.02	-
		cg02322048	PIP5K1C	0.02	-
		cg16608731	PIPOX	-0.04	-
		cg01405684	TBC1D10B	0.02	-
		cg19655032		-0.03	-
		cg03651715	AKAP12	-0.05	-
		cg18504937	KLK9	-0.05	-
		cg10858195		0.03	-
		cg12090052	TCP11	0.01	-
		cg23094080	DGAT1	0.02	-
		cg00712792	SPIRE2	0.01	-
		cg14056470	DYRK1B	0.01	-
		cg04607032		-0.04	-
		cg06936402	MMP20	-0.03	-
		cg14964274	USH2A	-0.04	-
		cg20668718	JAKMIP2	-0.05	-
		cg24003539		0.04	-
		cg22067527	RFX2	-0.02	-
		cg12145289	PCNXL3	0.02	-
		cg25840536	RBPMS2	-0.03	-
		cg05287481		-0.04	-
		cg13412452	DDX31	-0.05	-
		cg21078247	CAMK2D	0.03	-
		cg26440142	HLX	-0.02	-
		cg04715525	ARGLU1	-0.01	-
		cg27401989	SP1	-0.03	-
		cg19925178		0.03	-
		cg04167725	GEMIN8	0.04	-
		cg09580249	RPH3AL	-0.03	-
		cg01111842	PNPLA7	-0.02	-
		cg19614811	GPR15	-0.06	-
		cg09145256		0.02	-
		cg21571793	FOXN3	-0.06	-
		cg09166536	COL9A3	-0.06	-
		cg08676730	PCTP	-0.04	-
		cg27345534	PRB1	-0.05	-
		cg08826460	LDLR	0.02	-
		cg05274755	NPAS3	0.03	-
		cg24315257		0.04	-
		cg02917246	GSC2	-0.05	-
		cg03991106		0.01	-
		cg04195702		-0.03	-
		cg14554244	NOTCH1	-0.04	-
		cg06058681		0.03	-
		cg14404146	SLC24A2	0.04	-
		cg27665449	ANKRD53	-0.03	-
		cg27258878	RBPMS	0.05	-
		cg08556938		0.03	-
		cg19623519	C1orf229	-0.02	-
		cg04729173		-0.04	-
		cg09583024	RLTPR	0.02	-
		cg20806296		-0.09	-
		cg03168749	OR8B12	-0.04	-
		cg26000722		-0.03	-
		cg04294388		-0.04	-
		cg14923379	FAM123B	-0.06	-
		cg19117365	CLSTN2	0.01	-
		cg05905475		0.03	-
		cg04792227		0.08	-
		cg05832051	MYADM	-0.04	-
		cg15724941		0.02	-
		cg09985739	PCDH9	-0.08	-
		cg16582889	GPT	-0.03	-
		cg25051052	SPIRE1	-0.04	-
		cg25575845		-0.04	-
		cg27248887	EEF1B2	-0.05	-
		cg15894467	C1orf190	0.04	-
		cg09843155		0.08	-
		cg14191885		-0.05	-
		cg12584590	TMEM233	-0.04	-
		cg18148726		-0.03	-
		cg19157327		-0.03	-
		cg08914271		-0.05	-
		cg14257543		-0.03	-
		cg01810593	KIAA1967	-0.06	-
		cg22466850		0.02	-
		cg10502231		0.05	-
		cg12058781	GBP4	-0.04	-
		cg26872588	C1orf198	-0.02	-
		cg06968752		-0.04	-
		cg00831247	LOXL3	-0.03	-
		cg03881711		0.05	-
		cg14595275	C17orf72	0.01	-
		cg00124488	BAT1	0.02	-
		cg02724903	TFDP1	0.02	-
		cg16226300	RPS12	-0.05	-
		cg14242958	KIAA1377	0.02	-
		cg19189355	DLL1	-0.02	-
		cg04573872	CATSPER4	-0.04	-
		cg22092397		-0.05	-
		cg22852353	LMX1A	-0.04	-
		cg02788938		-0.1	-
		cg14582009	GLTSCR1	-0.03	-
		cg12867237	ACCS	0.02	-
		cg00421612		-0.06	-
		cg01810416		-0.03	-
		cg18123072	CSNK1G3	-0.05	-
		cg01094121		-0.07	-
		cg05388492	ESRRG	0.04	-
		cg13750180	ZNF815	-0.02	-
		cg00911962	42253	-0.07	-
		cg12340381		0.03	-
		cg26487629		0.08	-
		cg00282216	KIAA1688	0.02	-
		cg04717613		-0.08	-
		cg08583001	PVRL2	0.01	-
		cg18998938		-0.07	-
		cg27060240		-0.02	-
		cg12920393	HIST1H2BK	-0.03	-
		cg16475705	UNC5C	0.01	-
		cg03502236	MUC2	-0.03	-
		cg19069039		-0.03	-
		cg19062112	RCOR1	0.01	-
		cg22397910	CPSF3L	0.01	-
		cg16602460	PBX2	-0.04	-
		cg10888878		-0.02	-
		cg21860285	CPA6	-0.03	-
		cg07675184	EMX2OS	0.03	-
		cg10192196	PSMB8	0.02	-
		cg20805479	CLK1	0.02	-
		cg05435065	POR	-0.01	-
		cg16314263	A2M	-0.04	-
		cg21557724	TSSC1	0.02	-
		cg06872036	RASSF5	-0.04	-
		cg04636881		0.03	-
		cg04880611	MIR548H4	-0.02	-
		cg12989650	ARHGEF15	-0.04	-
		cg06381350	IRGC	-0.05	-
		cg11692477	SLC40A1	0.01	-
		cg08076532		0.03	-
		cg26433208	CTPS	0.01	-
		cg03792491	GPR120	-0.03	-
		cg21694626		0.03	-
		cg04433306	UBE2H	-0.03	-
		cg25842470		0.05	-
		cg07867325		0.05	-
		cg19212828		0.05	-
		cg09333325	KIF26A	-0.02	-
		cg24162465		0.02	-
		cg00828709	C10orf71	-0.05	-
		cg18865733	DEFB125	0.06	-
		cg21350392	MTUS2	0.01	-
		cg20529334	SLCO1A2	0.03	-
		cg00950473	APCDD1L	-0.06	-
		cg14313916		0.04	-
		cg27589809	CISH	-0.06	-
		cg07078532	SLC26A11	0.01	-
		cg17114402	ANKRD36	-0.03	-
		cg08402107	GSTO2	0.04	-
		cg03027241	KCNG1	-0.07	-
		cg20072001	ASB7	0.02	-
		cg17063731		0.02	-
		cg24651790		0.04	-
		cg12617538		0.02	-
		cg06249109		-0.03	-
		cg07468782	ZNF232	-0.05	-
		cg10703101	AMAC1L3	-0.03	-
		cg05586134	PTCRA	0.03	-
		cg17657594	TRIM27	-0.03	-
		cg05740739	OR6B3	-0.06	-
		cg27379715		-0.09	-
		cg21599794	XKR9	0.03	-
		cg02882813	CST5	-0.04	-
		cg04425458	KCNQ3	0.01	-
		cg25015290	DCLRE1C	0.02	-
		cg26544188	SNX29	-0.03	-
		cg02776750	C12orf42	-0.02	-
		cg05938628	MYO10	-0.06	-
		cg20992503	NACA2	0.03	-
		cg16775460	TBC1D16	-0.02	-
		cg16168311	APOA1BP	-0.04	-
		cg25910466	XRN2	0.01	-
		cg18233942	C1orf53	0.01	-
		cg21646084	FAM49A	-0.03	-
		cg12075928	PTK2	-0.07	-
		cg23629792	PRKCZ	-0.04	-
		cg15756928	GFRAL	-0.03	-
		cg18396789		-0.04	-
		cg22091132	SEC11C	0.01	-
		cg01323766		0.03	-
		cg09249637	PQLC3	-0.02	-
		cg25867545	LAMP3	-0.02	-
		cg06897120	LOC342346	0.08	-
		cg08708209	DUSP10	0.02	-
		cg15267250		-0.03	-
		cg27167195	PKP4	0.04	-
		cg14768782	KIAA1257	0.02	-
		cg17451760	LTBP3	-0.04	-
		cg18985133	IDO2	-0.03	-
		cg09916030	CLDN14	-0.03	-
		cg16098304	GAL3ST2	-0.04	-
		cg15959715	GAD2	0.02	-
		cg14840863	COLEC11	-0.04	-
		cg11779204	CTNND2	-0.04	-
		cg01720945	PLEKHA6	0.01	-
		cg24070837	ZNF382	-0.02	-
		cg09542690	ZNF445	0.02	-
		cg18334819		-0.04	-
		cg04758185	PLK1	0.01	-
		cg25457109		-0.02	-
		cg22010909	ATP11A	0.01	-
		cg19023320	IQSEC1	-0.03	-
		cg09106556	ZNF302	-0.02	-
		cg27110491	UPP1	-0.02	-
		cg02406531		0.12	-
		cg07842327	SKI	0.02	-
		cg19515468		0.03	-
		cg02351018		0.03	-
		cg05112617	ARL13B	0.02	-
		cg10583473	MICALL2	-0.03	-
		cg21217129	ADARB1	-0.03	-
		cg24377560	AFAP1	0.05	-
		cg19910568	DNAJC1	0.02	-
		cg15777910	TRPV1	0.01	-
		cg06648782	PACRG	-0.03	-
		cg08257600	ADCK4	-0.07	-
		cg01731783	C14orf43	-0.05	-
		cg20407796	B3GNTL1	-0.04	-
		cg07387813	RPL14	-0.04	-
		cg03421069	PAN3	0.04	-
		cg03065888	CYC1	0.08	-
		cg18040892	SMARCA4	0.02	-
		cg24807761	CALD1	0.01	-
		cg24263998		-0.02	-
		cg08888410	ZSCAN10	0.01	-
		cg12742432	SYTL1	0.03	-
		cg01604210	HMGCL	-0.02	-
		cg09180820	PRKCZ	-0.03	-
		cg10502232	ATP6V0C	0.02	-
		cg00498419	MKI67	-0.03	-
		cg11870561		-0.03	-
		cg07437919	SLC45A4	-0.09	-
		cg14303616	RTP1	-0.03	-
		cg19615731	DIDO1	-0.03	-
		cg14065224	VWA3B	-0.03	-
		cg20758953	ZNF74	-0.02	-
		cg18205465	C7orf40	-0.04	-
		cg02618319	USP2	0.01	-
		cg18075287	GABARAPL1	0.02	-
		cg22403782	ALPP	-0.06	-
		cg18766608	DAGLA	-0.02	-
		cg07153264	FBXL19	0.01	-
		cg04908325	ZNF410	0.01	-
		cg18118795	RBBP4	-0.06	-
		cg14312334	CIT	0.01	-
		cg13324539		0.03	-
		cg05985501		-0.02	-
		cg18499636	ARHGEF10	-0.02	-
		cg08924554	IGFBP7	-0.03	-
		cg09299076	ZNF276	0.02	-
		cg07855322		0.03	-
		cg10326891	NUDT9	-0.03	-
		cg06361278		-0.05	-
		cg06658468	OTOP1	-0.06	-
		cg06616029	TTBK2	0.01	-
		cg07804408		0.05	-
		cg07104380		0.02	-
		cg07495755		0.01	-
		cg14487577	MIR133B	-0.04	-
		cg20445034	KCNH4	0.01	-
		cg14606129		-0.07	-
		cg05066621	RBP3	-0.04	-
		cg01419670		-0.06	-
		cg14681176	SIRT7	0.01	-
		cg19165344	AP1B1	0.04	-
		cg11648740	FLJ35220	-0.04	-
		cg00887547	TAOK3	-0.01	-
		cg13642800		0.02	-
		cg24865495	MACROD1	0.01	-
		cg18206858		-0.02	-
		cg07141622		0.02	-
		cg23463205	PNLIP	0.07	-
		cg05192538		-0.02	-
		cg19134728	JAKMIP3	-0.03	-
		cg20665002	ATP8A2	0.01	-
		cg06866416	LOC595101	0.01	-
		cg09934692	FIGNL2	-0.02	-
		cg17448109	RNF115	0.02	-
		cg23170535		-0.02	-
		cg12661610	RGS12	-0.03	-
		cg02423267		0.02	-
		cg13532410	CACNA2D3	-0.07	-
		cg23208326	MTHFD2L	-0.05	-
		cg23243012	PROKR1	0.01	-
		cg04400496		0.07	-
		cg10542127		-0.04	-
		cg21889116	TMEM68	0.02	-
		cg19435453		0.03	-
		cg01739965	VPS54	-0.02	-
		cg27551895		0.01	-
		cg02340915	KDM2B	-0.02	-
		cg14412794	WWC2	-0.03	-
		cg13424330	HAUS8	0.03	-
		cg04951822	OAS1	-0.08	-
		cg12219123	AKR7A2	-0.01	-
		cg14153876	GPD2	0.02	-
		cg20330023	ARNT2	-0.03	-
		cg14860917	PSD3	-0.04	-
		cg09725686		-0.02	-
		cg23348743	EBF1	-0.05	-
		cg00068377	PRDM16	0.01	-
		cg18748085	CDH12	-0.04	-
		cg09794469	TNRC18	0.04	-
		cg15369419	KLF7	0.05	-
		cg18311516	DYNC1H1	0.01	-
		cg11930700		0.05	-
		cg27130993	ABLIM3	-0.08	-
		cg01922433	ADAMTSL4	0.01	-
		cg03708990	OSBPL7	-0.03	-
		cg16157016	PICK1	0.02	-
		cg20014778	URB2	0.02	-
		cg16494843		0.05	-
		cg25371449	SNHG3-RCC1	0.01	-
		cg10887309	PRKAG1	0.03	-
		cg08431873	C11orf73	-0.01	-
		cg19889666	TP53AIP1	-0.03	-
		cg07589519	MACROD1	-0.02	-
		cg24379915	DUSP4	-0.04	-
		cg02933375	RPTOR	0.02	-
		cg27182159	RPS18	-0.07	-
		cg00794722		0.03	-
		cg26900750	LTBP4	0.02	-
		cg08141342	PTCH2	0.02	-
		cg23117592	UNC80	0.05	-
		cg08704623		0.04	-
		cg10553894	CPT1A	0.02	-
		cg23817637	CLRN3	-0.11	-
		cg11925103	NDUFS7	0.01	-
		cg04822973	ARG2	0.02	-
		cg16385237	NEU3	0.01	-
		cg07277624	DBNDD2	0.02	-
		cg18461093		0.02	-
		cg23879460	LOC285370	-0.04	-
		cg17998283		-0.06	-
		cg21696055	ARHGEF10L	-0.02	-
		cg14007706	SLC25A23	-0.04	-
		cg15464363	DEPDC5	0.03	-
		cg27194586		0.02	-
		cg05093469	FLVCR2	0.02	-
		cg14414124	PPP3R1	-0.05	-
		cg09331995		0.06	-
		cg05179805		0.02	-
		cg10778931	SCAPER	0.03	-
		cg03915940	C16orf90	-0.04	-
		cg21539981		0.02	-
		cg08993103	SEL1L3	-0.03	-
		cg26741280	SLC6A4	0.02	-
		cg18821320	BAT1	-0.02	-
		cg04722977	ZNF526	0.02	-
		cg16278828	MAN2C1	0.02	-
		cg13852730		-0.04	-
		cg19153095	ZFPM2	-0.06	-
		cg23430209	HCCA2	0.01	-
		cg18824724	SORBS2	-0.04	-
		cg06060868	SDHA	-0.04	-
		cg13849727	C9orf93	0.04	-
		cg04716530	ITGAL	-0.07	-
		cg13709054	DOM3Z	0.02	-
		cg13502545		-0.03	-
		cg16261572	CBY3	-0.03	-
		cg14430629	RNF112	-0.03	-
		cg23313266		-0.04	-
		cg08371086	FAM19A1	0.03	-
		cg01785490		-0.05	-
		cg22123804		0.07	-
		cg01233786	ATP11A	0	-
		cg12384262	PFKL	0.01	-
		cg01592662	NTAN1	-0.02	-
		cg12752325		-0.05	-
		cg10446401	RPL31	-0.03	-
		cg03859106		0.04	-
		cg12623107	GTF2H1	-0.05	-
		cg25295726	FUT11	0.01	-
		cg14614754		-0.08	-
		cg16677528	IL1F7	-0.02	-
		cg04337618	HAGHL	-0.07	-
		cg24385334	ARHGAP22	0.02	-
		cg00959749	TMEM48	-0.06	-
		cg24340655		-0.04	-
		cg15911114	FST	-0.07	-
		cg18910630	TFCP2L1	-0.04	-
		cg11543196	CCDC49	-0.01	-
		cg08524717		0.06	-
		cg08099570	CNGB1	-0.03	-
		cg17842912	CXXC5	0.02	-
		cg08240592	C1orf107	-0.02	-
		cg00086809	RAB40C	-0.02	-
		cg15386853	PRDM16	-0.03	-
		cg09801837		-0.04	-
		cg06026375	PMCH	-0.04	-
		cg03621406	FBXL12	-0.03	-
		cg15734706	RARG	0.02	-
		cg25618672		0.02	-
		cg27536870		-0.03	-
		cg01700035	ZNF668	0.04	-
		cg08062329	PRR3	0	-
		cg25490241		-0.03	-
		cg11814935	RABIF	0.02	-
		cg00475815	SENP5	0.02	-
		cg22153062	TUBB6	0.04	-
		cg01209150		-0.04	-
		cg26346930		-0.02	-
		cg14429979	AP2A2	-0.03	-
		cg23252848	YBX1	0.01	-
		cg13286990	LOC100132831	-0.04	-
		cg20152152	GPR152	0.01	-
		cg23555340		0.02	-
		cg12482260	NDUFAF4	0.01	-
		cg10716494	MAML2	0.02	-
		cg12279175		-0.04	-
		cg24876404		-0.06	-
		cg12876356	GFI1	-0.09	-
		cg14878128	ABCB5	-0.07	-
		cg05331472	BCAS4	-0.03	-
		cg06991955	TSC2	0.02	-
		cg02759193		-0.04	-
		cg25147684	GPR78	-0.03	-
		cg26177629	RAB18	-0.04	-
		cg07399636		-0.04	-
		cg02832305	FCGR2C	0.02	-
		cg07267166	ZNF323	-0.05	-
		cg06989074	LRP5	0.03	-
		cg07346171	EPB41	-0.04	-
		cg19834585	GALNT9	-0.04	-
		cg18831262	PNPLA6	0.02	-
		cg27118937	LMF1	0.01	-
		cg23008083	ITGB6	-0.02	-
		cg06280512	PRKD2	-0.02	-
		cg14781190	SERINC2	0.03	-
		cg25680105		0.1	-
		cg21223803	DACT2	-0.03	-
		cg24412117	LOC100188947	-0.02	-
		cg08598287		-0.03	-
		cg10795359	AKR1B1	0.01	-
		cg02706575	CCL13	-0.03	-
		cg17306814	SLC7A14	-0.03	-
		cg16681031	RNF213	0.01	-
		cg20536794		-0.03	-
		cg10094238	ARHGAP27	0.01	-
		cg12168066		-0.04	-
		cg08740477	FER	0.01	-
		cg25673945		0.02	-
		cg06500120	GSX2	0.01	-
		cg25987208		0.06	-
		cg01769354		-0.03	-
		cg24162965		0.02	-
		cg09048334		0.03	-
		cg23963476	SMARCA4	-0.02	-
		cg17750043	TMEM211	-0.02	-
		cg20752695		-0.04	-
		cg22857604	RASSF5	0.02	-
		cg27063327	BCAS3	-0.02	-
		cg11023992	OR7E156P	-0.03	-
		cg12747410	MS4A15	-0.03	-
		cg00681665	ALOX12B	0.06	-
		cg17287155	AHRR	-0.05	-
		cg00918738	TCF15	-0.03	-
		cg11130097	C10orf75	0.03	-
		cg24408603	TOR1AIP1	0.01	-
		cg03299095	SNORD115-11	0.01	-
		cg17727418	NRG3	0.04	-
		cg05575273		0.02	-
		cg15009352	HSPG2	0.01	-
		cg05213267	DIP2C	0.02	-
		cg14910395	GRIN2D	-0.03	-
		cg13444392		-0.03	-
		cg05107228	HDAC4	0	-
		cg24732062		0.02	-
		cg05844366		0.08	-
		cg14787287	ABCA4	-0.02	-
		cg12617684		-0.05	-
		cg25747655		-0.04	-
		cg25766801	CSMD1	-0.03	-
		cg21734175		-0.06	-
		cg07604202	ZFP64	0.05	-
		cg09749862	LRP1	0.01	-
		cg24926253	SLC22A16	0.05	-
		cg20297940		0.02	-
		cg08079331	TMCC3	-0.02	-
		cg01476047	ASCC1	-0.05	-
		cg12660445	SNORD18A	-0.05	-
		cg16555896	MORN1	-0.03	-
		cg10415122	CSPG4	0.06	-
		cg24790419	KIAA1683	-0.03	-
		cg26923014		0.04	-
		cg02423618	SPATA8	-0.04	-
		cg01552711	IL17D	-0.02	-
		cg16280946		0.04	-
		cg17872658	RPTOR	-0.03	-
		cg03930929	LRRN1	-0.08	-
		cg02709840	CBFB	-0.04	-
		cg15034413		-0.02	-
		cg03485672		-0.02	-
		cg08773029	ANKMY1	0.01	-
		cg16724696	HINFP	0.01	-
		cg05880945	C9orf122	-0.04	-
		cg17820989	MFSD3	0.02	-
		cg05633605	ANKRD55	-0.06	-
		cg05725703	MYL3	-0.04	-
		cg25428612	STAT4	-0.03	-
		cg07205462	SNRPB2	0.01	-
		cg09538725		0.02	-
		cg19418648	RGS14	-0.04	-
		cg02283353	POLRMT	0.01	-
		cg01337429	NTN3	0.01	-
		cg03516394		0.03	-
		cg15587018	SUPT3H	0.02	-
		cg01704976	TWF2	0.02	-
		cg16834212	SUCLG2	-0.05	-
		cg02047547	ITPRIPL2	0.04	-
		cg16754643	ZNF605	0.07	-
		cg27074221	MIR495	-0.06	-
		cg23473088		-0.03	-
		cg09740598	SLC13A2	-0.02	-
		cg09075525		0.05	-
		cg03329539		-0.05	-
		cg09376008		-0.05	-
		cg03793872		-0.04	-
		cg15874144		0.02	-
		cg01427976	NDRG3	0.01	-
		cg23516342	DCAF8L2	-0.08	-
		cg03925157	DSTN	0.02	-
		cg08040148		0.06	-
		cg05853039	MSI2	-0.07	-
		cg09834444	SPIRE2	0.02	-
		cg25468907	TNNI1	-0.02	-
		cg02812891	ECEL1P2	0.04	-
		cg17628700	MDK	0.02	-
		cg27640712		0.07	-
		cg10336578		0.04	-
		cg03449125	CAPN5	-0.02	-
		cg12720459	PELI2	-0.03	-
		cg25265930	HLA-DMB	0.05	-
		cg20986608	SART1	0.02	-
		cg01342858		0.03	-
		cg12806681	AHRR	-0.04	-
		cg14778576	PPM1L	-0.01	-
		cg13471374	RCL1	0.02	-
		cg01123250	UNC80	0.1	-
		cg15433604	UPF1	0.02	-
		cg15110219	PADI4	-0.03	-
		cg19998148	CWF19L2	0.01	-
Philibert, R. A.	2012	cg05575921	AHRR	-0.106	-	Mean

## Sheet: 2. CpG sites reported ≥2 times
CpGs reported ≥2 times (151≥2 times, 62≥3 times, 35≥4 times)
1. The CpG sites and corresponding reports					2. CpG sites reported >= 2 times
First author	CpGs	Genes			CpGs	Genes	Position	Count
Guida, F.	cg00073090	NA			cg03636183	F2RL3	chr19:17,000,586	12
Zeilinger, S	cg00073090	xa			cg05575921	AHRR	chr5:373,378	11
Guida, F.	cg00310412	SEMA7A			cg19859270	GPR15	chr3:98,251,295	10
Besingi, W.	cg00310412	SEMA7A			cg21161138	AHRR	chr5:399,361	9
Zeilinger, S	cg00310412	SEMA7A			cg05951221	2q37.1	chr2:233,284,402	8
Guida, F.	cg00501876	CSRNP1			cg01940273	2q37.1	chr2:233,284,935	7
Zeilinger, S	cg00501876	CSRNP1			cg06126421	6p21.33	chr6:30,720,081	7
Guida, F.	cg00931843	TIAM2			cg21566642	2q37.1	chr2:233,284,662	7
Zeilinger, S	cg00931843	TIAM2			cg02657160	CPOX	chr3:98,311,063	6
Zeilinger, S	cg01097768	AHRR			cg03329539	2q37.1	chr2:233,283,329	6
Dogan Mv Fau	cg01097768	AHRR			cg06644428	2q37.1	chr2:233,284,113	6
Guida, F.	cg01127300	NA			cg14817490	AHRR	chr5:392,920	6
Zeilinger, S	cg01127300	xa			cg25648203	AHRR	chr5:395,445	6
Guida, F.	cg01208318	NA			cg26703534	AHRR	chr5:377,358	6
Zeilinger, S	cg01208318	xa			cg03991871	AHRR	chr5:368,448	5
Sun, Y. V	cg01500140	LIM2			cg09935388	GFI1	chr1:92,947,588	5
Wan, E. S.	cg01500140	LIM2			cg19572487	RARA	chr17:38,476,025	5
Guida, F.	cg01692968	NA			cg23576855	AHRR	chr5:373,300	5
Besingi, W.	cg01692968				cg24859433	IER3	chr6:30,720,204	5
Zeilinger, S	cg01692968	xa			cg25189904	GNG12	chr1:68,299,493	5
Guida, F.	cg01731783	C14orf43			cg01731783	C14orf43	chr14:74,211,789	4
Elliott, H. R	cg01731783	C14orf43			cg01899089	AHRR	chr5:369,969	4
Zeilinger, S	cg01731783	C14orf43			cg04885881	Unknown	chr1:11,123,118	4
Dogan Mv Fau	cg01731783	C14orf43			cg07123182	KCNQ1	chr11:2,722,391	4
Guida, F.	cg01744331	KCNQ1OT1			cg08709672	AVPR1B	chr1:206,224,335	4
Zeilinger, S	cg01744331	KCNQ1OT1			cg11314684	AKT3	chr1:244,006,289	4
Guida, F.	cg01899089	AHRR			cg11660018	PRSS23	chr11:86,510,915	4
Besingi, W.	cg01899089	AHRR			cg12803068	MYO1G	chr7:45,002,919	4
Zeilinger, S	cg01899089	AHRR			cg12806681	AHRR	chr5:368,395	4
Dogan Mv Fau	cg01899089	AHRR			cg12876356	GFI1	chr1:92,946,825	4
Guida, F.	cg01901332	ARRB1			cg15342087	IER3	chr6:30,720,210	4
Besingi, W.	cg01901332	ARRB1;ARRB1			cg20295214	AVPR1B	chr1:206,226,795	4
Zeilinger, S	cg01901332	ARRB1			cg21611682	LRP5	chr11:68,138,269	4
Guida, F.	cg01940273	NA			cg22132788	MYO1G	chr7:45,002,487	4
Tsaprouni, L. G.	cg01940273	ALPPL2– CHRND4			cg27241845	Unknown	chr2:233,250,371	4
Elliott, H. R	cg01940273				cg00310412	SEMA7A	chr15:74,724,919	3
Besingi, W.	cg01940273	ALPPL2, APLP, ALPI			cg01692968	Unknown	chr9:108,005,349	3
Zeilinger, S	cg01940273	ALPPL2b			cg01901332	ARRB1	chr11:75,031,055	3
Shenker, N. S.	cg01940273	2q37.1			cg02451831	KIAA0087	chr7:26,578,099	3
Dogan Mv Fau	cg01940273				cg03547355	Unknown	chr1:227,003,061	3
Guida, F.	cg02451831	KIAA0087			cg05284742	ITPK1	chr14:93,552,129	3
Tsaprouni, L. G.	cg02451831	KIAA0087			cg06060868	SDHA	chr5:231,934	3
Zeilinger, S	cg02451831	KIAA0087			cg11207515	CNTNAP2	chr7:146,904,206	3
Guida, F.	cg02532700	NCF4			cg11231349	NOS1AP	chr1:162,050,657	3
Zeilinger, S	cg02532700	NCF4			cg12075928	PTK2	chr8:141,801,307	3
Guida, F.	cg02583484	HNRNPA1			cg13193840	2q37.1	chr2:233,285,289	3
Zeilinger, S	cg02583484	HNRNPA1			cg13976502	C14orf43	chr14:74,227,875	3
Guida, F.	cg02657160	CPOX			cg14580211	C5orf62	chr5:150,161,300	3
Tsaprouni, L. G.	cg02657160	CPOX			cg14753356	Unknown	chr6:30,720,109	3
Besingi, W.	cg02657160	CPOX			cg18316974	GFI1	chr1:92,947,035	3
Harlid,S	cg02657160	CPOX			cg21121843	HTT	chr4:3,203,983	3
Zeilinger, S	cg02657160	CPOX			cg21913886	TMEM51	chr1:15,485,346	3
Dogan Mv Fau	cg02657160	CPOX			cg22851561	C14orf43	chr14:74,214,183	3
Elliott, H. R	cg03274391				cg23079012	LINC00299	chr2:8,343,711	3
Zeilinger, S	cg03274391	xa			cg23161492	ANPEP	chr15:90,357,203	3
Guida, F.	cg03329539	NA			cg23771366	PRSS23	chr11:86,510,999	3
Tsaprouni, L. G.	cg03329539	(ALPP)			cg23916896	AHRR	chr5:368,805	3
Elliott, H. R	cg03329539				cg24090911	AHRR	chr5:400,732	3
Besingi, W.	cg03329539	ALPPL2, APLP, ALPI			cg24996979	C14orf43	chr14:74,223,355	3
Zeilinger, S	cg03329539	ALPPL2b			cg25949550	CNTNAP2	chr7:145,814,306	3
Dogan Mv Fau	cg03329539				cg26271591	NFE2L2	chr2:178,125,956	3
Guida, F.	cg03440944	C7orf40			cg26963277	KCNQ1	chr11:2,722,408	3
Zeilinger, S	cg03440944	C7orf40			cg00073090	Unknown	chr19:1,265,879	2
Guida, F.	cg03450842	ZMIZ1			cg00501876	CSRNP1	chr3:39,193,252	2
Besingi, W.	cg03450842	ZMIZ1			cg00931843	TIAM2	chr6:155,442,993	2
Guida, F.	cg03547355	NA			cg01097768	AHRR	chr5:378,855	2
Tsaprouni, L. G.	cg03547355	(PSEN2)			cg01127300	Unknown	chr22:38,614,796	2
Zeilinger, S	cg03547355	xa			cg01208318	Unknown	chr14:106,329,652	2
Guida, F.	cg03604011	AHRR			cg01500140	LIM2	chr19:51,890,586	2
Zeilinger, S	cg03604011	AHRR			cg01744331	KCNQ1	chr11:2,722,358	2
Zaghlool, S. B.	cg03636183	F2RL3			cg02532700	NCF4	chr22:37,257,404	2
Guida, F.	cg03636183	F2RL3			cg02583484	HNRNPA1	chr12:54,677,008	2
Tsaprouni, L. G.	cg03636183	F2RL3			cg03274391	Unknown	chr3:22,413,232	2
Elliott, H. R	cg03636183	F2RL3			cg03440944	C7orf40	chr7:45,023,330	2
Besingi, W.	cg03636183	F2RL3			cg03450842	ZMIZ1	chr10:80,834,947	2
Harlid,S	cg03636183	F2RL3			cg03604011	AHRR	chr5:400,201	2
Zeilinger, S	cg03636183	F2RL3			cg03707168	PPP1R15A	chr19:49,379,127	2
Sun, Y. V	cg03636183	F2RL3			cg04039799	NAV2	chr11:19,745,485	2
Shenker, N. S.	cg03636183	F2RL3			cg04158018	NFE2	chr12:54,696,211	2
Wan, E. S.	cg03636183	F2RL3			cg04551776	AHRR	chr5:393,366	2
Breitling, L. P.	cg03636183	F2RL3			cg04716530	ITGAL	chr16:30,485,684	2
Dogan Mv Fau	cg03636183	F2RL3			cg05221370	LRRN3	chr7:110,738,836	2
Guida, F.	cg03707168	PPP1R15A			cg05673882	POLK	chr5:74,862,702	2
Besingi, W.	cg03707168	PPP1R15A			cg06595162	NCRNA00114	chr21:40,141,041	2
Guida, F.	cg03991871	AHRR			cg06972908	ITGAL	chr16:30,488,321	2
Tsaprouni, L. G.	cg03991871	AHRR			cg07251887	LOC100130933	chr17:73,641,810	2
Besingi, W.	cg03991871	AHRR			cg07339236	ATP9A	chr20:50,312,491	2
Zeilinger, S	cg03991871	AHRR			cg07381806	MOBKL2A	chr19:2,094,327	2
Dogan Mv Fau	cg03991871	AHRR			cg07465627	STXBP4	chr17:53,167,407	2
Guida, F.	cg04039799	NAV2			cg07826859	MYO1G	chr7:45,020,087	2
Zeilinger, S	cg04039799	NAV2			cg07986378	ETV6	chr12:11,898,285	2
Guida, F.	cg04158018	NFE2			cg08396193	HOXA7	chr7:27,193,709	2
Zeilinger, S	cg04158018	NFE2			cg09022230	TNRC18	chr7:5,457,226	2
Guida, F.	cg04551776	AHRR			cg09069072	AVPR1B	chr1:15,482,754	2
Elliott, H. R	cg04551776	AHRR			cg09099830	ITGAL	chr16:30,485,486	2
Guida, F.	cg04716530	ITGAL			cg09469355	SKI	chr1:2,161,887	2
Dogan Mv Fau	cg04716530	ITGAL			cg09662411	GFI1	chr1:92,946,132	2
Guida, F.	cg04885881	NA			cg09837977	LRRN3	chr7:110,731,202	2
Besingi, W.	cg04885881				cg10190813	HUS1	chr7:48,018,531	2
Zeilinger, S	cg04885881	xa			cg10399789	GFI1	chr1:92,945,668	2
Dogan Mv Fau	cg04885881				cg10919522	C14orf43	chr14:74,227,441	2
Guida, F.	cg05221370	LRRN3			cg11152412	EDC3	chr15:74,927,688	2
Besingi, W.	cg05221370	LRRN3,IMMP2L			cg11554391	AHRR	chr5:321,320	2
Guida, F.	cg05284742	ITPK1			cg11556164	LRRN3	chr7:110,738,316	2
Besingi, W.	cg05284742	ITPK1			cg11902777	AHRR	chr5:368,843	2
Zeilinger, S	cg05284742	ITPK1			cg12513616	Unknown	chr5:177,370,977	2
Zaghlool, S. B.	cg05575921	AHRR			cg12547807	Unknown	chr1:9,473,751	2
Guida, F.	cg05575921	AHRR			cg13038618	Unknown	chr14:77,467,391	2
Tsaprouni, L. G.	cg05575921	AHRR			cg13039251	PDZD2	chr5:32,018,602	2
Elliott, H. R	cg05575921	AHRR			cg13500388	CBFB	chr16:67,062,135	2
Besingi, W.	cg05575921	AHRR			cg13518625	Unknown	chr8:29,522,838	2
Harlid,S	cg05575921	AHRR			cg14624207	LRP5	chr11:68,142,198	2
Zeilinger, S	cg05575921	AHRR			cg15159987	CPAMD8	chr19:17,003,890	2
Philibert, R.A.	cg05575921	AHRR			cg15187398	MOBKL2A	chr19:2,093,896	2
Shenker, N. S.	cg05575921	AHRR			cg15474579	CDKN1A	chr6:36,645,813	2
Dogan Mv Fau	cg05575921	AHRR			cg16201146	Unknown	chr20:19,191,527	2
Philibert, R. A.	cg05575921	AHRR			cg16254309	CNTNAP2	chr7:145,814,153	2
Guida, F.	cg05673882	POLK			cg16556677	KCNQ1OT1	chr11:2,722,402	2
Zeilinger, S	cg05673882	POLK			cg16611234	Unknown	chr11:58,870,075	2
Guida, F.	cg05951221	NA			cg16794579	XYLT1	chr16:17,562,419	2
Tsaprouni, L. G.	cg05951221	ALPPL2– CHRND4			cg17024919	ZNF385D	chr3:21,792,248	2
Elliott, H. R	cg05951221				cg17287155	AHRR	chr5:393,347	2
Besingi, W.	cg05951221	ALPPL2, APLP, ALPI			cg17372101	CNTNAP2	chr7:147,500,722	2
Harlid,S	cg05951221	2q37.1			cg17619755	VARS	chr6:31,760,629	2
Zeilinger, S	cg05951221	ALPPL2b			cg17924476	AHRR	chr5:323,795	2
Shenker, N. S.	cg05951221	2q37.1			cg18146737	GFI1	chr1:92,946,701	2
Dogan Mv Fau	cg05951221				cg18642234	GPX1	chr3:49,394,623	2
Guida, F.	cg06060868	SDHA			cg18754985	CLDND1	chr3:98,237,751	2
Besingi, W.	cg06060868	SDHA			cg19254163	GPR44	chr11:60,623,783	2
Dogan Mv Fau	cg06060868	SDHA			cg19589396	Unknown	chr8:103,937,374	2
Guida, F.	cg06126421	NA			cg19713429	CAPZB	chr1:19,810,690	2
Tsaprouni, L. G.	cg06126421	6p21.33			cg19713851	ALPP	chr2:233,246,594	2
Elliott, H. R	cg06126421				cg19717773	GNA12	chr7:2,847,554	2
Besingi, W.	cg06126421				cg20778199	Unknown	chr6:148,020,881	2
Zeilinger, S	cg06126421	xa			cg21140898	Unknown	chr1:51,442,318	2
Shenker, N. S.	cg06126421	6p21.33			cg21322436	CNTNAP2	chr7:145,812,843	2
Dogan Mv Fau	cg06126421				cg21393163	Unknown	chr1:12,217,630	2
Guida, F.	cg06595162	NCRNA00114			cg23110422	ETS2	chr21:40,182,073	2
Zeilinger, S	cg06595162	NCRNA00114			cg23480021	Unknown	chr3:22,412,746	2
Guida, F.	cg06644428	NA			cg23667432	ALPP	chr2:233,244,439	2
Tsaprouni, L. G.	cg06644428	ALPPL2– CHRND4			cg23681440	Unknown	chr13:27,498,239	2
Besingi, W.	cg06644428	ALPPL2, APLP, ALPI			cg23973524	CRTC1	chr19:18,873,223	2
Harlid,S	cg06644428	2q37.1			cg24540678	Unknown	chr8:28,258,603	2
Zeilinger, S	cg06644428	ALPPL2b			cg24556382	GALNT7	chr4:174,173,456	2
Shenker, N. S.	cg06644428	2q37.1			cg25292882	Unknown	chr15:39,431,467	2
Guida, F.	cg06972908	ITGAL			cg25305703	Unknown	chr8:128,378,218	2
Dogan Mv Fau	cg06972908	ITGAL			cg25953130	ARID5B	chr10:63,753,550	2
Guida, F.	cg07123182	KCNQ1OT1			cg26361535	ZC3H3	chr8:144,576,604	2
Elliott, H. R	cg07123182	KCNQ1			cg26718213	SNED1	chr2:241,976,081	2
Besingi, W.	cg07123182	KCNQ1OT1,KCNQ1			cg26764244	Unknown	chr1:68,299,511	2
Zeilinger, S	cg07123182	KCNQ1OT1			cg27537125	Unknown	chr1:25,349,681	2
Guida, F.	cg07251887	LOC100130933
Zeilinger, S	cg07251887	LOC100130933
Guida, F.	cg07339236	ATP9A
Zeilinger, S	cg07339236	ATP9A
Guida, F.	cg07381806	MOBKL2A
Zeilinger, S	cg07381806	MOBKL2A
Guida, F.	cg07465627	STXBP4
Zeilinger, S	cg07465627	STXBP4
Guida, F.	cg07826859	MYO1G
Zeilinger, S	cg07826859	MYO1G
Guida, F.	cg07986378	ETV6
Besingi, W.	cg07986378	ETV6
Guida, F.	cg08396193	HOXA7
Besingi, W.	cg08396193	HOXA7
Guida, F.	cg08709672	AVPR1B
Elliott, H. R	cg08709672	AVPR1B
Besingi, W.	cg08709672	AVPR1B
Zeilinger, S	cg08709672	AVPR1B
Guida, F.	cg09022230	TNRC18
Besingi, W.	cg09022230	TNRC18
Guida, F.	cg09069072	TMEM51
Elliott, H. R	cg09069072	TMEM51
Guida, F.	cg09099830	ITGAL
Zeilinger, S	cg09099830	ITGAL
Guida, F.	cg09469355	SKI
Zeilinger, S	cg09469355	SKI
Guida, F.	cg09662411	GFI1
Zeilinger, S	cg09662411	GFI1
Harlid,S	cg09837977	LRRN3
Wan, E. S.	cg09837977	LRRN3
Guida, F.	cg09935388	GFI1
Elliott, H. R	cg09935388	GFI1
Besingi, W.	cg09935388	GFI1
Zeilinger, S	cg09935388	GFI1
Dogan Mv Fau	cg09935388	GFI1
Guida, F.	cg10190813	HUS1
Besingi, W.	cg10190813	HUS1
Zaghlool, S. B.	cg10399789	GFI15
Guida, F.	cg10399789	GFI1
Guida, F.	cg10919522	C14orf43
Zeilinger, S	cg10919522	C14orf43
Guida, F.	cg11152412	EDC3
Zeilinger, S	cg11152412	EDC3
Guida, F.	cg11207515	CNTNAP2
Besingi, W.	cg11207515	CNTNAP2
Zeilinger, S	cg11207515	CNTNAP2
Guida, F.	cg11231349	NOS1AP
Besingi, W.	cg11231349	NOS1AP
Zeilinger, S	cg11231349	NOS1AP
Guida, F.	cg11314684	AKT3
Besingi, W.	cg11314684	AKT3;AKT3
Harlid,S	cg11314684	AKT3
Sun, Y. V	cg11314684	AKT3
Guida, F.	cg11554391	AHRR
Zeilinger, S	cg11554391	AHRR
Guida, F.	cg11556164	LRRN3
Dogan Mv Fau	cg11556164	LRRN3
Guida, F.	cg11660018	PRSS23
Tsaprouni, L. G.	cg11660018	PRSS23
Besingi, W.	cg11660018	PRSS23
Zeilinger, S	cg11660018	PRSS23
Guida, F.	cg11902777	AHRR
Zeilinger, S	cg11902777	AHRR
Guida, F.	cg12075928	PTK2
Zeilinger, S	cg12075928	PTK2
Dogan Mv Fau	cg12075928	PTK2
Guida, F.	cg12513616	NA
Zeilinger, S	cg12513616	xa
Guida, F.	cg12547807	NA
Zeilinger, S	cg12547807	xa (unknow gene)
Guida, F.	cg12803068	MYO1G
Elliott, H. R	cg12803068	MYO1G
Besingi, W.	cg12803068	MYO1G
Zeilinger, S	cg12803068	MYO1G
Guida, F.	cg12806681	AHRR
Besingi, W.	cg12806681	AHRR
Zeilinger, S	cg12806681	AHRR
Dogan Mv Fau	cg12806681	AHRR
Guida, F.	cg12876356	GFI1
Besingi, W.	cg12876356	GFI1
Zeilinger, S	cg12876356	GFI1
Dogan Mv Fau	cg12876356	GFI1
Guida, F.	cg13038618	NA
Zeilinger, S	cg13038618	xa
Elliott, H. R	cg13039251	PDZD2
Zeilinger, S	cg13039251	PDZD2
Guida, F.	cg13193840	NA
Tsaprouni, L. G.	cg13193840	ALPPL2– CHRND4
Zeilinger, S	cg13193840	ALPPL2b
Guida, F.	cg13500388	CBFB
Harlid,S	cg13500388	CBFB
Guida, F.	cg13518625	NA
Zeilinger, S	cg13518625	xa
Guida, F.	cg13976502	C14orf43
Besingi, W.	cg13976502	C14orf43
Zeilinger, S	cg13976502	C14orf43
Guida, F.	cg14580211	C5orf62
Besingi, W.	cg14580211	C5orf62
Zeilinger, S	cg14580211	C5orf62
Guida, F.	cg14624207	LRP5
Zeilinger, S	cg14624207	LRP5
Guida, F.	cg14753356	NA
Besingi, W.	cg14753356
Zeilinger, S	cg14753356	xa
Zaghlool, S. B.	cg14817490	AHRR
Guida, F.	cg14817490	AHRR
Tsaprouni, L. G.	cg14817490	AHRR
Elliott, H. R	cg14817490	AHRR
Besingi, W.	cg14817490	AHRR
Zeilinger, S	cg14817490	AHRR
Guida, F.	cg15159987	CPAMD8
Zeilinger, S	cg15159987	CPAMD8
Guida, F.	cg15187398	MOBKL2A
Zeilinger, S	cg15187398	MOBKL2A
Guida, F.	cg15342087	NA
Tsaprouni, L. G.	cg15342087	IER3
Besingi, W.	cg15342087
Zeilinger, S	cg15342087	xa
Guida, F.	cg15474579	CDKN1A
Zeilinger, S	cg15474579	CDKN1A
Guida, F.	cg16201146	NA
Zeilinger, S	cg16201146	xa
Harlid,S	cg16254309	CNTNAP2
Wan, E. S.	cg16254309	CNTNAP2
Guida, F.	cg16556677	KCNQ1OT1
Zeilinger, S	cg16556677	KCNQ1OT1
Guida, F.	cg16611234	NA
Zeilinger, S	cg16611234	xa
Guida, F.	cg16794579	XYLT1
Besingi, W.	cg16794579	XYLT1
Tsaprouni, L. G.	cg17024919	ZNF385D
Zeilinger, S	cg17024919	ZNF385D
Guida, F.	cg17287155	AHRR
Dogan Mv Fau	cg17287155	AHRR
Guida, F.	cg17372101	CNTNAP2
Zeilinger, S	cg17372101	CNTNAP2
Elliott, H. R	cg17619755	VARS
Zeilinger, S	cg17619755	VARS
Elliott, H. R	cg17924476	AHRR
Zeilinger, S	cg17924476	AHRR
Guida, F.	cg18146737	GFI1
Zeilinger, S	cg18146737	GFI1
Guida, F.	cg18316974	GFI1
Besingi, W.	cg18316974	GFI1
Zeilinger, S	cg18316974	GFI1
Guida, F.	cg18642234	GPX1
Zeilinger, S	cg18642234	GPX1
Besingi, W.	cg18754985	CLDND1
Dogan Mv Fau	cg18754985	CLDND1
Guida, F.	cg19254163	GPR44
Zeilinger, S	cg19254163	GPR44
Guida, F.	cg19572487	RARA
Tsaprouni, L. G.	cg19572487	RARA
Besingi, W.	cg19572487	RARA
Zeilinger, S	cg19572487	RARA
Dogan Mv Fau	cg19572487	RARA
Guida, F.	cg19589396	NA
Zeilinger, S	cg19589396	xa
Guida, F.	cg19713429	CAPZB
Zeilinger, S	cg19713429	CAPZB
Guida, F.	cg19713851	ALPP
Zeilinger, S	cg19713851	ALPP
Guida, F.	cg19717773	GNA12
Zeilinger, S	cg19717773	GNA12
Zaghlool, S. B.	cg19859270	GPR1
Guida, F.	cg19859270	GPR15
Tsaprouni, L. G.	cg19859270	GPR15
Elliott, H. R	cg19859270	GPR15
Besingi, W.	cg19859270	GPR15
Harlid,S	cg19859270	GPR15
Zeilinger, S	cg19859270	GPR15
Sun, Y. V	cg19859270	GPR15
Wan, E. S.	cg19859270	GPR15
Dogan Mv Fau	cg19859270	GPR15
Guida, F.	cg20295214	AVPR1B
Tsaprouni, L. G.	cg20295214	AVPR1B
Besingi, W.	cg20295214	AVPR1B
Zeilinger, S	cg20295214	AVPR1B
Guida, F.	cg20778199	NA
Dogan Mv Fau	cg20778199
Guida, F.	cg21121843	HTT
Elliott, H. R	cg21121843	HTT
Zeilinger, S	cg21121843	HTT
Guida, F.	cg21140898	NA
Zeilinger, S	cg21140898	xa
Zaghlool, S. B.	cg21161138	AHRR
Guida, F.	cg21161138	AHRR
Tsaprouni, L. G.	cg21161138	AHRR
Elliott, H. R	cg21161138	AHRR
Besingi, W.	cg21161138	AHRR
Zeilinger, S	cg21161138	AHRR
Philibert, R.A.	cg21161138	AHRR
Shenker, N. S.	cg21161138	AHRR
Dogan Mv Fau	cg21161138	AHRR
Guida, F.	cg21322436	CNTNAP2
Zeilinger, S	cg21322436	CNTNAP2
Guida, F.	cg21393163	NA
Zeilinger, S	cg21393163	xa
Guida, F.	cg21566642	NA
Tsaprouni, L. G.	cg21566642	ALPPL2– CHRND4
Elliott, H. R	cg21566642
Besingi, W.	cg21566642	ALPPL2, APLP, ALPI
Zeilinger, S	cg21566642	ALPPL2b
Shenker, N. S.	cg21566642	2q37.1
Dogan Mv Fau	cg21566642
Guida, F.	cg21611682	LRP5
Tsaprouni, L. G.	cg21611682	LRP5
Besingi, W.	cg21611682	LRP5
Zeilinger, S	cg21611682	LRP5
Guida, F.	cg21913886	TMEM51
Besingi, W.	cg21913886	TMEM51
Zeilinger, S	cg21913886	TMEM51
Guida, F.	cg22132788	MYO1G
Elliott, H. R	cg22132788	MYO1G
Besingi, W.	cg22132788	MYO1G
Zeilinger, S	cg22132788	MYO1G
Guida, F.	cg22851561	C14orf43
Zeilinger, S	cg22851561	C14orf43
Dogan Mv Fau	cg22851561	C14orf43
Tsaprouni, L. G.	cg23079012	LINC00299
Besingi, W.	cg23079012
Zeilinger, S	cg23079012	xa
Guida, F.	cg23110422	ETS2
Zeilinger, S	cg23110422	ETS2
Guida, F.	cg23161492	ANPEP
Besingi, W.	cg23161492	ANPEP
Zeilinger, S	cg23161492	ANPEP
Tsaprouni, L. G.	cg23480021	ZNF385D
Zeilinger, S	cg23480021	xa
Guida, F.	cg23576855	AHRR
Elliott, H. R	cg23576855	AHRR
Besingi, W.	cg23576855	AHRR
Shenker, N. S.	cg23576855	AHRR
Dogan Mv Fau	cg23576855	AHRR
Guida, F.	cg23667432	ALPP
Zeilinger, S	cg23667432	ALPP
Guida, F.	cg23681440	NA
Zeilinger, S	cg23681440	xa
Guida, F.	cg23771366	PRSS23
Elliott, H. R	cg23771366	PRSS23
Zeilinger, S	cg23771366	PRSS23
Guida, F.	cg23916896	AHRR
Zeilinger, S	cg23916896	AHRR
Dogan Mv Fau	cg23916896	AHRR
Guida, F.	cg23973524	CRTC1
Zeilinger, S	cg23973524	CRTC1
Guida, F.	cg24090911	AHRR
Tsaprouni, L. G.	cg24090911	AHRR
Zeilinger, S	cg24090911	AHRR
Guida, F.	cg24540678	NA
Zeilinger, S	cg24540678	xa
Guida, F.	cg24556382	GALNT7
Zeilinger, S	cg24556382	GALNT7
Guida, F.	cg24859433	NA
Tsaprouni, L. G.	cg24859433	IER3
Besingi, W.	cg24859433
Zeilinger, S	cg24859433	xa
Dogan Mv Fau	cg24859433
Guida, F.	cg24996979	C14orf43
Besingi, W.	cg24996979	C14orf43
Zeilinger, S	cg24996979	C14orf43
Guida, F.	cg25189904	GNG12
Tsaprouni, L. G.	cg25189904	GNG12
Elliott, H. R	cg25189904	GNG12
Besingi, W.	cg25189904	GNG12
Zeilinger, S	cg25189904	GNG12
Guida, F.	cg25292882	NA
Besingi, W.	cg25292882
Guida, F.	cg25305703	NA
Zeilinger, S	cg25305703	xa
Guida, F.	cg25648203	AHRR
Tsaprouni, L. G.	cg25648203	AHRR
Elliott, H. R	cg25648203	AHRR
Besingi, W.	cg25648203	AHRR
Zeilinger, S	cg25648203	AHRR
Dogan Mv Fau	cg25648203	AHRR
Guida, F.	cg25949550	CNTNAP2
Besingi, W.	cg25949550	CNTNAP2
Zeilinger, S	cg25949550	CNTNAP2
Guida, F.	cg25953130	ARID5B
Zeilinger, S	cg25953130	ARID5B
Guida, F.	cg26271591	NFE2L2
Besingi, W.	cg26271591	NFE2L2
Zeilinger, S	cg26271591	NFE2L2
Guida, F.	cg26361535	ZC3H3
Zeilinger, S	cg26361535	ZC3H3
Zaghlool, S. B.	cg26703534	AHRR
Guida, F.	cg26703534	AHRR
Elliott, H. R	cg26703534	AHRR
Besingi, W.	cg26703534	AHRR
Zeilinger, S	cg26703534	AHRR
Dogan Mv Fau	cg26703534	AHRR
Guida, F.	cg26718213	SNED1
Besingi, W.	cg26718213	SNED1
Guida, F.	cg26764244	GNG12
Harlid,S	cg26764244	GNG12
Guida, F.	cg26963277	KCNQ1
Besingi, W.	cg26963277	KCNQ1
Zeilinger, S	cg26963277	KCNQ1
Guida, F.	cg27241845	NA
Tsaprouni, L. G.	cg27241845	(ALPP)
Besingi, W.	cg27241845	ALPPL2, APLP, ALPI
Zeilinger, S	cg27241845	xa
Guida, F.	cg27537125	NA
Zeilinger, S	cg27537125	xa

## Sheet: 3. CpG  ≥3 times (Detail)
targetid	TIMES	INFINIUM_DESIGN_TYPE	CHROMOSOME_36	COORDINATE_36	STRAND	PROBE_SNPS	PROBE_SNPS_10	METHYL27_LOCI	UCSC_REFGENE_NAME	GENE_NAME	UCSC_REFGENE_ACCESSION	UCSC_REFGENE_GROUP	UCSC_CPG_ISLANDS_NAME	RELATION_TO_UCSC_CPG_ISLAND	PHANTOM
cg00310412	3	II	15	72511971	R				SEMA7A;SEMA7A;SEMA7A	SEMA7A	NM_003612;NM_001146029;NM_001146030	Body;Body;5'UTR	chr15:74725323-74726487	N_Shore
cg01692968	3	II	9	107045170	F		rs73508591						chr9:108006467-108007921	N_Shore
cg01731783	4	II	14	73281541	R				C14orf43;C14orf43	C14orf43	NM_001043318;NM_194278	5'UTR;5'UTR
cg01899089	4	II	5	422969	F				AHRR	AHRR	NM_020731	Body	chr5:370185-370422	N_Shore
cg01901332	3	II	11	74708702	R				ARRB1;ARRB1	ARRB1	NM_020251;NM_004041	Body;Body
cg01940273	7	II	2	232993178	R								chr2:233283397-233285959	Island
cg02451831	3	II	7	26544623	R				KIAA0087	KIAA0087	NR_022006	Body
cg02657160	6	II	3	99793753	F				CPOX	CPOX	NM_000097	Body	chr3:98311909-98312696	N_Shore
cg03329539	6	II	2	232991573	F								chr2:233283397-233285959	N_Shore
cg03547355	3	II	1	225069683	R
cg03636183	12	II	19	16861585	R			TRUE	F2RL3	F2RL3	NM_003950	Body	chr19:17000627-17001398	N_Shore
cg03991871	5	II	5	421447	R				AHRR	AHRR	NM_020731	Body	chr5:370185-370422	N_Shore
cg04885881	4	II	1	11045705	F	rs76339807							chr1:11119030-11120634	S_Shelf
cg05284742	3	II	14	92621881	R				ITPK1;ITPK1;ITPK1	ITPK1	NM_001142593;NM_014216;NM_001142594	Body;Body;Body
cg05575921	11	I	5	426378	F				AHRR	AHRR	NM_020731	Body	chr5:373842-374426	N_Shore
cg05951221	8	II	2	232992646	F								chr2:233283397-233285959	Island
cg06060868	3	II	5	284934	F		rs10077076		SDHA	SDHA	NM_004168	Body
cg06126421	7	II	6	30828059	R
cg06644428	6	I	2	232992356	R								chr2:233283397-233285959	Island
cg07123182	4	I	11	2678967	F				KCNQ1OT1;KCNQ1;KCNQ1	KCNQ1OT1	NR_002728;NM_000218;NM_181798	TSS1500;Body;Body	chr11:2720410-2722087	S_Shore
cg08709672	4	I	1	204390957	R				AVPR1B;AVPR1B	AVPR1B	NM_000707;NM_000707	5'UTR;1stExon	chr1:206223537-206224028	S_Shore
cg09935388	5	II	1	92720176	F				GFI1;GFI1;GFI1	GFI1	NM_001127215;NM_001127216;NM_005263	Body;Body;Body	chr1:92945907-92952609	Island
cg11207515	3	II	7	146535138	R		rs73457338		CNTNAP2	CNTNAP2	NM_014141	Body
cg11231349	3	II	1	160317280	R		rs61809592		NOS1AP;NOS1AP	NOS1AP	NM_014697;NM_001164757	Body;Body
cg11314684	4	II	1	242072911	R			TRUE	AKT3;AKT3	AKT3	NM_005465;NM_181690	Body;Body
cg11660018	4	II	11	86188563	F				PRSS23	PRSS23	NM_007173	TSS1500	chr11:86511184-86511889	N_Shore
cg12075928	3	II	8	141870489	F				PTK2;PTK2	PTK2	NM_153831;NM_005607	Body;Body
cg12803068	4	II	7	44969444	F				MYO1G	MYO1G	NM_033054	Body	chr7:45002111-45002845	S_Shore
cg12806681	4	II	5	421394	R				AHRR	AHRR	NM_020731	Body	chr5:370185-370422	N_Shore
cg12876356	4	II	1	92719413	F	rs77096733			GFI1;GFI1;GFI1	GFI1	NM_001127215;NM_001127216;NM_005263	Body;Body;Body	chr1:92945907-92952609	Island
cg13193840	3	I	2	232993533	F								chr2:233283397-233285959	Island
cg13976502	3	II	14	73297628	F				C14orf43;C14orf43	C14orf43	NM_001043318;NM_194278	5'UTR;TSS1500	chr14:74225626-74227209	S_Shore
cg14580211	3	II	5	150141492	R				C5orf62	C5orf62	NM_032947	Body	chr5:150158223-150158654	S_Shelf
cg14753356	3	II	6	30828087	R
cg14817490	6	II	5	445920	F				AHRR	AHRR	NM_020731	Body
cg15342087	4	II	6	30828188	R
cg18316974	3	I	1	92719623	F				GFI1;GFI1;GFI1	GFI1	NM_001127215;NM_001127216;NM_005263	Body;Body;Body	chr1:92945907-92952609	Island
cg19572487	5	II	17	35729550	R				RARA;RARA;RARA	RARA	NM_001145301;NM_000964;NM_001145302	5'UTR;5'UTR;5'UTR	chr17:38474197-38474980	S_Shore
cg19859270	10	II	3	99733984	R			TRUE	GPR15	GPR15	NM_005290	1stExon
cg20295214	4	II	1	204393417	R				AVPR1B	AVPR1B	NM_000707	Body	chr1:206223537-206224028	S_Shelf
cg21121843	3	II	4	3173780	R				HTT	HTT	NM_002111	Body
cg21161138	9	II	5	452360	R				AHRR	AHRR	NM_020731	Body
cg21566642	7	I	2	232992905	R								chr2:233283397-233285959	Island
cg21611682	4	II	11	67894845	F	rs73513051			LRP5	LRP5	NM_002335	Body
cg21913886	3	II	1	15357933	F				TMEM51;TMEM51;TMEM51;TMEM51	TMEM51	NM_001136218;NM_018022;NM_001136216;NM_001136217	5'UTR;5'UTR;5'UTR;5'UTR	chr1:15479219-15481471	S_Shelf
cg22132788	4	I	7	44969011	R				MYO1G	MYO1G	NM_033054	Body	chr7:45002111-45002845	Island
cg22851561	3	II	14	73283936	F				C14orf43;C14orf43	C14orf43	NM_001043318;NM_194278	5'UTR;5'UTR
cg23079012	3	I	2	8261161	R
cg23161492	3	II	15	88158206	R				ANPEP	ANPEP	NM_001150	5'UTR	chr15:90357402-90358573	N_Shore
cg23576855	5	II	5	426299	R				AHRR	AHRR	NM_020731	Body	chr5:373842-374426	N_Shore
cg23771366	3	II	11	86188646	R				PRSS23	PRSS23	NM_007173	TSS1500	chr11:86511184-86511889	N_Shore
cg23916896	3	II	5	421804	R				AHRR	AHRR	NM_020731	Body	chr5:370185-370422	N_Shore
cg24090911	3	II	5	453732	F				AHRR	AHRR	NM_020731	Body
cg24859433	5	II	6	30828182	R
cg24996979	3	II	14	73293108	F	rs28605040			C14orf43;C14orf43	C14orf43	NM_001043318;NM_194278	5'UTR;5'UTR	chr14:74225626-74227209	N_Shelf
cg25189904	5	II	1	68072081	F				GNG12	GNG12	NM_018841	TSS1500	chr1:68298371-68299315	S_Shore
cg25648203	6	II	5	448444	R				AHRR	AHRR	NM_020731	Body
cg25949550	3	II	7	145445239	F				CNTNAP2	CNTNAP2	NM_014141	Body	chr7:145813030-145814084	S_Shore
cg26271591	3	II	2	177834202	F	rs77992884			NFE2L2;NFE2L2;NFE2L2	NFE2L2	NM_006164;NM_001145413;NM_001145412	Body;5'UTR;5'UTR	chr2:178128273-178129847	N_Shelf
cg26703534	6	II	5	430358	F				AHRR	AHRR	NM_020731	Body	chr5:373842-374426	S_Shelf
cg26963277	3	I	11	2678983	R				KCNQ1OT1;KCNQ1;KCNQ1	KCNQ1OT1	NR_002728;NM_000218;NM_181798	TSS1500;Body;Body	chr11:2720410-2722087	S_Shore
cg27241845	4	II	2	232958614	R								chr2:233251361-233253414	N_Shore
Colum headers
Column Name	Description
Index	Probe Index
TargetID	Identifies the probe name. Also used as a key column for data import.
IlmnID	Unique CpG locus identifier from the Illumina CG database
Name	Unique CpG locus identifier from the Illumina CG database
AddressA_ID	Address of probe A
AlleleA_ProbeSeq	Sequence for probe A
AddressB_ID	Address of probe B
AlleleB_ProbeSeq	Sequence for probe B
Infinium_Design_Type	Defines Assay type - Infinium I or Infinium II
Next_Base	Base added at SBE step - Infinium I assays only
Color_Channel	Color of the incorporated base (Red or Green) - Infinium I assays only
Forward_Sequence	Sequence (in 5'-3' orientation) flanking query site
Genome_Build	Genome build on which forward sequence is based
CHR	Chromosome - genome build 37
MAPINFO	Coordinates - genome build 37
SourceSeq	Unconverted design sequence
Chromosome_36	Chromosome - genome build 36
Coordinate_36	Coordinates - genome build 36
Strand	Design strand
Probe_SNPs	Assays with SNPs present within probe >10bp from query site
Probe_SNPs_10	Assays with SNPs present within probe ≤10bp from query site (HM27 carryover or recently discovered)
Random_Loci	Loci which were chosen randomly in the design proccess
Methyl27_Loci	Present or absent on HumanMethylation27 array
UCSC_RefGene_Name	Gene name (UCSC)
UCSC_RefGene_Accession	Accession number (UCSC)
UCSC_RefGene_Group	Gene region feature category (UCSC)
UCSC_CpG_Islands_Name	CpG island name (UCSC)
Relation_to_UCSC_CpG_Island	Relationship to Canonical CpG Island: Shores - 0-2 kb from CpG island; Shelves - 2-4 kb from CpG island.
Phantom	FANTOM-derived promoter
DMR	Differentially methylated region (experimentally determined)
Enhancer	Enhancer element (informatically-determined)
HMM_Island	Hidden Markov Model Island
Regulatory_Feature_Name	Regulatory feature (informatically determined)
Regulatory_Feature_Group	Regulatory feature category
DHS	DNAse hypersensitive site (experimentally determined)

## Sheet: 4.CpGs in blood (no duplicates)
TargetID	INFINIUM_DESIGN_TYPE	CHROMOSOME_36	COORDINATE_36	STRAND	PROBE_SNPS	PROBE_SNPS_10	METHYL27_LOCI	UCSC_REFGENE_NAME	GENE_NAME	UCSC_REFGENE_ACCESSION	UCSC_REFGENE_GROUP	UCSC_CPG_ISLANDS_NAME	RELATION_TO_UCSC_CPG_ISLAND	PHANTOM
cg00007076	II	8	67505154	F				RRS1;RRS1	RRS1	NM_015169;NM_015169	1stExon;3'UTR	chr8:67344497-67344989	N_Shore
cg00024404	II	5	79588226	R				SERINC5	SERINC5	NM_178276	TSS1500	chr5:79551369-79552294	S_Shore
cg00063111	II	3	39423956	R				SNORA6;RPSA;RPSA	SNORA6	NR_002325;NM_002295;NM_001012321	TSS1500;5'UTR;TSS200	chr3:39447890-39448644	S_Shore
cg00068377	I	1	3265040	F				PRDM16;PRDM16	PRDM16	NM_022114;NM_199454	Body;Body	chr1:3275029-3275284	Island
cg00073090	II	19	1216879	F								chr19:1265854-1269943	Island
cg00086809	II	16	580355	R		rs75446372		RAB40C	RAB40C	NM_021168	1stExon	chr16:638545-640705	Island
cg00095276	II	5	1121111	F				SLC12A7	SLC12A7	NM_006598	Body	chr5:1068746-1069000	N_Shore
cg00124488	I	6	31617741	R				BAT1;BAT1;SNORD84;BAT1;BAT1	BAT1	NM_004640;NM_004640;NR_003065;NM_080598;NM_080598	1stExon;5'UTR;TSS1500;1stExon;5'UTR	chr6:31509668-31509896	Island
cg00155844	I	15	26068207	R				HERC2	HERC2	NM_004667	Body
cg00187059	II	6	33397671	R				DAXX;DAXX;DAXX;DAXX	DAXX	NM_001141969;NR_024517;NM_001350;NM_001141970	Body;Body;Body;Body	chr6:33290370-33291087	N_Shore
cg00207731	II	15	89217122	R				FURIN	FURIN	NM_002569	5'UTR	chr15:91414311-91415427	S_Shore
cg00214171	II	17	71154586	R				RECQL5;LOC100130933	RECQL5	NM_004259;NM_001162997	Body;5'UTR
cg00282216	I	8	145794461	F	rs28450573			KIAA1688	KIAA1688	NM_025251	Body	chr8:145823490-145823696	Island
cg00295485	II	2	106122153	F				UXS1	UXS1	NM_025076	Body
cg00297362	II	15	36537650	F		rs74407076		FAM98B;FAM98B	FAM98B	NM_173611;NM_001042429	Body;Body	chr15:38746274-38746785	S_Shelf
cg00310412	II	15	72511971	R				SEMA7A;SEMA7A;SEMA7A	SEMA7A	NM_003612;NM_001146029;NM_001146030	Body;Body;5'UTR	chr15:74725323-74726487	N_Shore
cg00324097	II	17	72958144	F				SEPT9;SEPT9;SEPT9;SEPT9;SEPT9;SEPT9	2015-09-09	NM_001113496;NM_001113492;NM_001113493;NM_001113491;NM_006640;NM_001113494	TSS200;Body;Body;Body;Body;Body	chr17:75447477-75447821	N_Shore
cg00336149	II	3	53675235	F				CACNA1D;CACNA1D;CACNA1D	CACNA1D	NM_001128839;NM_000720;NM_001128840	Body;Body;Body
cg00385142	II	3	99718608	F	rs35994971			CLDND1;CLDND1;CLDND1;CLDND1;CLDND1;CLDND1	CLDND1	NM_001040182;NM_001040200;NM_001040183;NM_001040181;NM_001040199;NM_019895	Body;Body;Body;Body;Body;Body
cg00389785	II	6	55143132	F								chr6:55039170-55039392	N_Shelf
cg00421612	II	7	1217864	F	rs9640018							chr7:1250826-1251141	S_Shore
cg00475815	I	3	198079164	R				SENP5;SENP5	SENP5	NM_152699;NM_152699	1stExon;5'UTR	chr3:196594576-196595486	Island	high-CpG:198079105-198079277
cg00480331	II	3	188938065	F				BCL6;BCL6	BCL6	NM_001706;NM_001130845	5'UTR;TSS1500	chr3:187455330-187455843	Island
cg00486022	II	16	56354249	F				KIFC3;KIFC3;KIFC3	KIFC3	NM_005550;NM_001130099;NM_001130100	Body;Body;Body	chr16:57794707-57795059	S_Shore
cg00489660	II	11	56846397	R				TNKS1BP1	TNKS1BP1	NM_033396	5'UTR	chr11:57091614-57092831	N_Shore	low-CpG:56846304-56846399
cg00498419	II	10	129815067	F				MKI67;MKI67	MKI67	NM_002417;NM_001145966	TSS1500;TSS1500	chr10:129923813-129924962	S_Shore
cg00501876	II	3	39168255	R				CSRNP1	CSRNP1	NM_033027	5'UTR	chr3:39194241-39195359	N_Shore
cg00534655	II	5	139472911	F				PURA	PURA	NM_005859	TSS1500	chr5:139492723-139492966	Island
cg00540464	II	19	16516751	R								chr19:16652513-16653740	S_Shelf
cg00554421	II	7	1479894	F		rs10253129		INTS1	INTS1	NM_001080453	Body	chr7:1513775-1514052	N_Shore
cg00566320	II	1	31944791	F								chr1:32169537-32169869	S_Shelf
cg00608779	II	9	131476311	F		rs35797537		PRRX2	PRRX2	NM_016307	Body	chr9:132437924-132438156	N_Shore
cg00639656	II	17	24074487	F				SNORD42A;RPL23A;SNORD4B	SNORD42A	NR_000014;NM_000984;NR_000009	TSS200;Body;TSS1500	chr17:27052941-27054084	N_Shelf
cg00642607	II	10	3053010	F
cg00649216	I	6	63979460	F	rs11550410
cg00681665	I	17	7932266	R				ALOX12B	ALOX12B	NM_001139	TSS1500
cg00690392	II	1	223763642	F				ENAH;ENAH	ENAH	NM_001008493;NM_018212	Body;Body
cg00712792	I	16	88448549	R				SPIRE2	SPIRE2	NM_032451	Body	chr16:89920918-89921121	Island
cg00727386	I	3	113866521	F	rs9864845
cg00736283	I	19	14108601	F				ASF1B	ASF1B	NM_018154	TSS200	chr19:14246899-14248520	Island
cg00746487	I	13	98091521	R		rs11551435
cg00794722	I	1	192354017	F
cg00828709	II	10	50177077	R				C10orf71;C10orf71	C10orf71	NM_001135196;NM_199459	TSS200;TSS200
cg00830621	II	16	18706607	R				RPS15A;RPS15A	RPS15A	NM_001019;NM_001030009	Body;Body	chr16:18801251-18801866	N_Shelf
cg00831247	II	2	74633776	F				LOXL3	LOXL3	NM_032603	5'UTR	chr2:74781494-74782685	N_Shore
cg00833661	II	21	34751808	R				KCNE1;KCNE1;KCNE1	KCNE1	NM_001127668;NM_000219;NM_001127669	5'UTR;5'UTR;5'UTR	chr21:35831697-35832365	N_Shore
cg00835193	II	19	2242780	R				LINGO3	LINGO3	NM_001101391	5'UTR	chr19:2289895-2291904	Island
cg00871610	II	21	36014882	R				MIR802	MIR802	NR_030414	Body
cg00887547	II	12	117295403	F	rs78460115		TRUE	TAOK3	TAOK3	NM_016281	TSS1500	chr12:118809324-118811021	Island
cg00911794	I	17	1908882	F				HIC1;HIC1	HIC1	NM_001098202;NM_006497	3'UTR;3'UTR	chr17:1952919-1962328	Island
cg00911962	II	X	118664546	R				SEPT6;SEPT6;SEPT6;SEPT6	2015-09-06	NM_015129;NM_145802;NM_145800;NM_145799	Body;Body;Body;Body
cg00918738	II	20	537310	F				TCF15	TCF15	NM_004609	Body	chr20:590222-591222	N_Shore
cg00921574	II	7	1480399	F				INTS1	INTS1	NM_001080453	Body	chr7:1513775-1514052	Island
cg00931843	II	6	155484685	F				TIAM2	TIAM2	NM_012454	5'UTR
cg00950473	II	20	56474700	R				APCDD1L	APCDD1L	NM_153360	Body	chr20:57041449-57041666	N_Shore
cg00959749	II	1	54075269	F	rs12079524			TMEM48;TMEM48;TMEM48	TMEM48	NM_018087;NR_033142;NM_001168551	Body;Body;Body	chr1:54303758-54304262	N_Shore
cg01005506	II	10	64235774	R				ADO;ADO	ADO	NM_032804;NM_032804	3'UTR;1stExon	chr10:64564435-64565818	Island	low-CpG:64235755-64235783
cg01017464	II	18	45272093	R				SNORD58A;SNORD58B;RPL17;RPL17	SNORD58A	NR_002571;NR_002572;NM_000985;NM_001035006	TSS1500;Body;5'UTR;5'UTR	chr18:47018434-47018948	N_Shore
cg01094121	II	6	28901519	R
cg01097768	II	5	431854	R				AHRR	AHRR	NM_020731	Body
cg01111842	II	9	139564787	R				PNPLA7;MRPL41;PNPLA7;PNPLA7;PNPLA7	PNPLA7	NM_152286;NM_032477;NM_152286;NM_001098537;NM_001098537	5'UTR;TSS1500;1stExon;5'UTR;1stExon	chr9:140445653-140446891	N_Shore
cg01123250	II	2	210381790	F	rs75820072			UNC80;UNC80	UNC80	NM_032504;NM_182587	Body;Body	chr2:210673292-210673546	Island
cg01127300	II	22	36944742	F								chr22:38610335-38610828	S_Shelf
cg01205831	II	9	129739057	R				DPM2	DPM2	NM_003863	Body	chr9:130699759-130700266	N_Shore
cg01207684	I	16	4043168	R				ADCY9	ADCY9	NM_001116	Body
cg01208318	II	14	105400697	F	rs72715470							chr14:106333492-106333920	N_Shelf
cg01209150	II	5	66631978	F		rs73766857
cg01233786	I	13	112546451	R				ATP11A;ATP11A	ATP11A	NM_015205;NM_032189	Body;Body	chr13:113497296-113497661	S_Shore
cg01249134	II	18	567110	R								chr18:580179-580899	N_Shelf
cg01272202	II	5	112744798	F				MCC	MCC	NM_001085377	Body
cg01293143	II	20	62158770	R			TRUE	TCEA2	TCEA2	NM_198723	TSS200	chr20:62688551-62688878	N_Shore
cg01323766	I	15	79239189	F	rs12439471	rs28377292
cg01337429	I	16	2462558	F				NTN3	NTN3	NM_006181	1stExon	chr16:2521086-2525929	Island
cg01341751	I	17	35503012	F				THRA;NR1D1	THRA	NM_003250;NM_021724	Body;Body	chr17:38249260-38249603	Island
cg01342858	I	12	127896305	F	rs71301337							chr12:129329287-129331491	Island
cg01344787	I	17	39802973	F	rs9913059
cg01405684	I	16	30277321	F				TBC1D10B	TBC1D10B	NM_015527	Body	chr16:30366206-30366761	S_Shelf
cg01418536	II	17	55820095	R				USP32	USP32	NM_032582	Body	chr17:58468980-58469903	N_Shelf
cg01419670	II	5	115724050	R								chr5:115697134-115697589	N_Shore
cg01427976	I	20	34807995	F				NDRG3;NDRG3	NDRG3	NM_022477;NM_032013	TSS200;TSS200	chr20:35374110-35374654	Island
cg01442064	II	4	5764351	F				EVC	EVC	NM_153717	Body	chr4:5713035-5713451	Island
cg01442959	II	6	27969389	F				HIST1H2AM;HIST1H2BO	HIST1H2AM	NM_003514;NM_003527	TSS1500;1stExon	chr6:27861317-27861595	Island
cg01447748	II	1	51757847	F				EPS15	EPS15	NM_001981	TSS1500	chr1:51984547-51985216	S_Shore
cg01476047	II	10	73644013	F	rs78782761	rs77026956		ASCC1	ASCC1	NM_015947	5'UTR	chr10:73975671-73976115	N_Shore
cg01478234	II	12	106499429	F				BTBD11;BTBD11	BTBD11	NM_001017523;NM_001018072	Body;Body	chr12:107974842-107975305	Island
cg01500140	II	19	56582398	F	rs78492692		TRUE	LIM2;LIM2	LIM2	NM_001161748;NM_030657	Body;Body
cg01513913	II	14	105400203	R		rs74565710
cg01552711	II	13	20189353	F				IL17D	IL17D	NM_138284	Body
cg01554474	II	1	153374223	F				RAG1AP1;RAG1AP1;RAG1AP1	RAG1AP1	NM_018845;NM_001122839;NM_001122837	TSS1500;TSS1500;TSS1500	chr1:155108007-155108611	N_Shore
cg01578875	I	4	147023460	R				ZNF827	ZNF827	NM_178835	Body
cg01588224	II	1	152217491	F				JTB	JTB	NM_006694	TSS1500	chr1:153949712-153950525	S_Shore
cg01592662	II	16	15057701	R				NTAN1	NTAN1	NM_173474	TSS1500	chr16:15149204-15150107	S_Shore
cg01604210	II	1	24001772	F		rs12131539		HMGCL;HMGCL	HMGCL	NM_000191;NM_001166059	Body;Body	chr1:24126799-24127549	S_Shore
cg01604883	II	5	149655098	R								chr5:149676978-149677751	N_Shelf
cg01612443	I	4	94968558	F				ATOH1	ATOH1	NM_005172	TSS1500	chr4:94749495-94750998	Island
cg01638829	I	3	126922901	F	rs2947623	rs2971318
cg01651915	II	8	55958105	F
cg01668352	II	12	62768864	R				SRGAP1	SRGAP1	NM_020762	Body
cg01681367	I	16	29583572	F				SPN;SPN	SPN	NM_001030288;NM_003123	Body;Body	chr16:29675845-29676120	Island
cg01692968	II	9	107045170	F		rs73508591						chr9:108006467-108007921	N_Shore
cg01693063	II	12	3470280	R				PRMT8	PRMT8	NM_019854	TSS1500	chr12:3599966-3603008	Island
cg01693305	II	1	19685898	F				CAPZB	CAPZB	NM_004930	TSS1500	chr1:19811703-19812644	S_Shore
cg01700035	I	16	30985284	R				ZNF668	ZNF668	NM_024706	5'UTR	chr16:31075084-31075756	S_Shelf
cg01704976	I	3	52248421	R				TWF2	TWF2	NM_007284	TSS200	chr3:52272839-52273631	Island
cg01720945	I	1	202493515	R				PLEKHA6	PLEKHA6	NM_014935	Body	chr1:204226544-204226908	Island
cg01731783	II	14	73281541	R				C14orf43;C14orf43	C14orf43	NM_001043318;NM_194278	5'UTR;5'UTR
cg01739965	II	2	64099801	F			TRUE	VPS54;VPS54	VPS54	NM_001005739;NM_016516	TSS200;TSS200	chr2:64245934-64246893	Island
cg01744331	I	11	2678934	F				KCNQ1OT1;KCNQ1;KCNQ1	KCNQ1OT1	NR_002728;NM_000218;NM_181798	TSS1500;Body;Body	chr11:2720410-2722087	S_Shore
cg01746532	II	19	60483629	F				HSPBP1;HSPBP1	HSPBP1	NM_012267;NM_001130106	TSS200;TSS200	chr19:55791274-55791818	Island
cg01763916	II	1	40621789	F		rs78492778		SMAP2	SMAP2	NM_022733	Body
cg01765406	II	2	128947948	R								chr2:129228601-129228807	S_Shelf
cg01769354	II	16	54518310	R
cg01785490	II	1	4559548	R
cg01810416	II	5	33537214	R								chr5:33502054-33502363	N_Shore
cg01810593	II	8	22520233	R				KIAA1967;KIAA1967	KIAA1967	NM_021174;NM_199205	Body;Body	chr8:22462092-22462868	S_Shore
cg01832549	II	1	19647576	R				CAPZB	CAPZB	NM_004930	Body
cg01837661	I	15	50242624	F				GNB5;GNB5	GNB5	NM_006578;NM_016194	Body;Body
cg01839993	II	10	73704650	R				DDIT4	DDIT4	NM_019058	Body	chr10:74033167-74034698	Island
cg01852611	II	21	38415413	R				DSCR8;DSCR8;DSCR8;DSCR4;DSCR8;DSCR8	DSCR8	NR_026838;NR_026840;NR_026842;NM_005867;NR_026841;NR_026839	TSS200;TSS200;TSS200;TSS200;TSS200;TSS200
cg01873977	II	8	125769078	F				MTSS1	MTSS1	NM_014751	Body
cg01882991	I	6	6622755	R
cg01885071	I	14	89238057	F	rs752630							chr14:90167782-90168352	Island
cg01899089	II	5	422969	F				AHRR	AHRR	NM_020731	Body	chr5:370185-370422	N_Shore
cg01901332	II	11	74708702	R				ARRB1;ARRB1	ARRB1	NM_020251;NM_004041	Body;Body
cg01919999	II	5	180601174	F	rs11540180			GNB2L1	GNB2L1	NM_006098	Body	chr5:180670373-180670996	N_Shore
cg01922433	I	1	148796385	F				ADAMTSL4;ADAMTSL4	ADAMTSL4	NM_025008;NM_019032	Body;Body	chr1:150529655-150529904	Island
cg01937809	II	1	37714441	R				ZC3H12A	ZC3H12A	NM_025079	Body	chr1:37939723-37940650	S_Shore
cg01938570	II	9	128633247	R		rs78588266		ZBTB43;ZBTB43	ZBTB43	NM_014007;NM_001135776	5'UTR;5'UTR	chr9:129595357-129595584	N_Shore
cg01940273	II	2	232993178	R								chr2:233283397-233285959	Island
cg01972009	II	11	67030007	F				PITPNM1;PITPNM1	PITPNM1	NM_004910;NM_001130848	TSS1500;TSS1500	chr11:67275067-67276431	N_Shore
cg01988129	II	8	67507490	R			TRUE	ADHFE1	ADHFE1	NM_144650	Body	chr8:67344497-67344989	Island
cg01999701	II	3	185938859	F
cg02003272	I	13	49600720	R								chr13:50703685-50705025	N_Shore
cg02047547	I	16	19033743	F				ITPRIPL2;ITPRIPL2	ITPRIPL2	NM_001034841;NR_028028	1stExon;Body	chr16:19125136-19126607	Island
cg02054431	II	6	31697572	R				SNORA38;BAT2	SNORA38	NR_002971;NM_080686	TSS1500;5'UTR	chr6:31587779-31589024	S_Shore
cg02111705	II	5	43101001	F								chr5:43066398-43067011	N_Shore
cg02171500	I	11	67644845	F				CHKA;CHKA	CHKA	NM_212469;NM_001277	Body;Body	chr11:67887977-67889768	Island	high-CpG:67644832-67645011
cg02186444	II	17	70632572	F				ARMC7	ARMC7	NM_024585	Body	chr17:73124915-73125154	N_Shelf
cg02227015	II	3	12884976	F
cg02247175	II	5	14193016	R								chr5:14143017-14145350	N_Shelf
cg02264922	I	12	56312484	R				B4GALNT1	B4GALNT1	NM_001478	5'UTR	chr12:58025661-58027056	Island
cg02283353	I	19	573406	R				POLRMT	POLRMT	NM_005035	Body	chr19:615691-623505	Island
cg02292066	II	1	2508129	R				C1orf93;C1orf93	C1orf93	NM_152371;NM_152371	5'UTR;1stExon	chr1:2517397-2518892	Island	high-CpG:2507562-2508424
cg02315870	II	7	26203246	R				HNRNPA2B1;HNRNPA2B1	HNRNPA2B1	NM_031243;NM_002137	Body;Body	chr7:26239418-26242062	N_Shelf	low-CpG:26203144-26203787
cg02319016	II	3	197954174	F				PAK2	PAK2	NM_002577	5'UTR	chr3:196466585-196467353	S_Shelf
cg02322048	I	19	3597574	F				PIP5K1C	PIP5K1C	NM_012398	Body	chr19:3648526-3648766	N_Shore
cg02325250	II	5	131437188	F	rs77296537			CSF2	CSF2	NM_000758	TSS200
cg02340915	I	12	120388863	F				KDM2B;KDM2B	KDM2B	NM_032590;NM_001005366	Body;Body	chr12:121905463-121905956	N_Shore
cg02351018	I	17	48315628	R
cg02385153	I	5	457766	F	rs2672715			AHRR;LOC100310782	AHRR	NM_020731;NR_029397	Body;TSS200
cg02392575	I	12	99060793	R				UHRF1BP1L;UHRF1BP1L	UHRF1BP1L	NM_001006947;NM_015054	TSS200;TSS200	chr12:100535916-100536620	S_Shore
cg02406531	II	5	102587687	R
cg02417427	II	5	79514967	F				SERINC5	SERINC5	NM_178276	Body
cg02423267	I	7	55767323	F	rs73130703
cg02423618	II	15	95126729	R			TRUE	SPATA8	SPATA8	NM_173499	TSS1500
cg02451831	II	7	26544623	R				KIAA0087	KIAA0087	NR_022006	Body
cg02521854	I	12	131517131	R		rs11146957						chr12:133009744-133009973	N_Shelf
cg02532700	II	22	35587350	F				NCF4;NCF4	NCF4	NM_013416;NM_000631	Body;Body
cg02569236	I	3	127382605	F				ALDH1L1	ALDH1L1	NM_012190	TSS1500	chr3:125898662-125899568	S_Shore
cg02578836	I	2	21177937	R
cg02583484	II	12	52963275	F				HNRNPA1;HNRPA1L-2;HNRNPA1	HNRNPA1	NM_002136;NR_002944;NM_031157	Body;Body;Body	chr12:54673322-54673550	S_Shelf
cg02583546	II	14	76564204	R				C14orf4;C14orf4	C14orf4	NM_024496;NM_024496	5'UTR;1stExon	chr14:77491938-77495276	Island
cg02618319	I	11	118752222	R				USP2	USP2	NM_004205	5'UTR			low-CpG:118752221-118752223
cg02641288	I	5	1936011	R				IRX4	IRX4	NM_016358	TSS200	chr5:1881924-1887743	Island
cg02657160	II	3	99793753	F				CPOX	CPOX	NM_000097	Body	chr3:98311909-98312696	N_Shore
cg02671915	I	8	120315672	F				MAL2	MAL2	NM_052886	Body
cg02693345	I	3	33463645	R
cg02706575	II	17	29707167	R			TRUE	CCL13	CCL13	NM_005408	TSS1500
cg02709840	II	16	65620376	R				CBFB;CBFB	CBFB	NM_001755;NM_022845	TSS200;TSS200	chr16:67062613-67064012	Island
cg02720697	I	19	3310204	R				NFIC	NFIC	NM_205843	TSS1500	chr19:3358495-3361248	Island	high-CpG:3310138-3310944
cg02724903	I	13	113308340	R				TFDP1;TFDP1	TFDP1	NR_026580;NM_007111	Body;Body	chr13:114260191-114260565	Island
cg02743070	II	10	80504315	R				ZMIZ1	ZMIZ1	NM_020338	5'UTR	chr10:80827070-80830537	S_Shelf
cg02759193	II	5	1247595	R		rs55644535						chr5:1196046-1196247	N_Shore
cg02767093	II	13	97928656	R				STK24;STK24	STK24	NM_003576;NM_001032296	Body;Body	chr13:99127039-99127344	S_Shelf
cg02776750	II	12	102414919	R				C12orf42;C12orf42	C12orf42	NM_001099336;NM_198521	TSS1500;TSS1500	chr12:103889148-103889843	S_Shore
cg02788938	II	2	116617198	R
cg02810967	II	4	17422656	F				NCAPG;DCAF16	NCAPG	NM_022346;NM_017741	Body;TSS1500	chr4:17811954-17813227	S_Shore
cg02812891	I	2	232960017	R				ECEL1P2	ECEL1P2	NR_028501	TSS200	chr2:233251361-233253414	Island
cg02832305	I	1	159829979	R				FCGR2C	FCGR2C	NM_201563	Body
cg02835481	II	6	33334626	F				VPS52	VPS52	NM_022553	Body
cg02882813	II	20	23808078	R			TRUE	CST5	CST5	NM_001900	Body
cg02917246	II	22	17518475	F	rs7292851			GSC2	GSC2	NM_005315	TSS1500	chr22:19136293-19138512	Island
cg02917867	II	19	1216999	F								chr19:1265854-1269943	Island
cg02933375	I	17	76473423	F	rs35945879	rs79729312		RPTOR;RPTOR	RPTOR	NM_001163034;NM_020761	Body;Body	chr17:78857630-78857866	S_Shore
cg02964434	II	15	29404829	R								chr15:31617763-31620908	N_Shore
cg02995567	II	6	3102017	F				TUBB2A	TUBB2A	NM_001069	Body	chr6:3156959-3157167	Island
cg03027241	I	20	49053860	R				KCNG1	KCNG1	NM_002237	3'UTR	chr20:49620446-49620680	Island
cg03038850	II	6	2360404	R
cg03046325	I	10	93548641	F				TNKS2	TNKS2	NM_025235	Body	chr10:93557970-93558699	Island
cg03065888	II	8	145220811	R				CYC1	CYC1	NM_001916	TSS1500	chr8:145149550-145150440	N_Shore
cg03117379	II	20	17891971	R		rs34605882		SNORD17;SNX5;SNX5	SNORD17	NR_003045;NM_014426;NM_152227	TSS1500;Body;Body
cg03140521	II	1	68071976	R				GNG12	GNG12	NM_018841	TSS1500	chr1:68298371-68299315	S_Shore
cg03147185	II	2	96371757	F				NCAPH	NCAPH	NM_015341	Body
cg03149958	II	6	36434655	R
cg03155159	II	16	58185020	F
cg03168249	I	10	102812413	R				KAZALD1	KAZALD1	NM_030929	Body	chr10:102820488-102822874	Island
cg03168749	II	11	123918784	F				OR8B12	OR8B12	NM_001005195	TSS200
cg03188382	II	2	232954130	R				ALPP	ALPP	NM_001632	Body	chr2:233245999-233246448	N_Shore
cg03234777	II	11	117600754	R				AMICA1	AMICA1	NM_001098526	5'UTR
cg03244189	I	Y	19697860	R				TTTY14	TTTY14	NR_001543	Body	chrY:21238448-21240005	Island
cg03274391	II	3	22388236	F	rs77670830							chr3:22413492-22414365	N_Shore
cg03296761	II	22	29152510	R				MTP18;MTP18	MTP18	NM_001003704;NM_016498	Body;Body	chr22:30821625-30822010	S_Shore
cg03299095	I	15	22985626	R				SNORD115-11;SNORD115-36;SNORD115-43;SNORD115-29	SNORD115-11	NR_003303;NR_003351;NR_003358;NR_003344	TSS200;TSS200;TSS200;TSS200
cg03329539	II	2	232991573	F								chr2:233283397-233285959	N_Shore
cg03333116	II	16	52444	R				RHBDF1	RHBDF1	NM_022450	Body	chr16:110995-113162	Island
cg03340878	II	6	28033145	R			TRUE	OR2B6	OR2B6	NM_012367	1stExon
cg03358636	II	3	198958403	R				KIAA0226	KIAA0226	NM_001145642	5'UTR	chr3:197476262-197477556	N_Shelf
cg03373393	II	17	37143719	F				HAP1;HAP1;HAP1	HAP1	NM_001079870;NM_177977;NM_001079871	Body;Body;Body	chr17:39889956-39891489	Island
cg03384915	II	19	16847822	R				SIN3B	SIN3B	NM_015260	Body	chr19:16986821-16987093	Island
cg03421069	I	13	27659407	F				PAN3;PAN3	PAN3	NM_175854;NM_001168251	Body;Body			low-CpG:27659394-27659412
cg03440944	II	7	44989854	R				C7orf40	C7orf40	NR_003697	Body	chr7:45025958-45026626	N_Shelf
cg03449125	II	11	76456712	F				CAPN5	CAPN5	NM_004055	5'UTR	chr11:76777569-76778453	S_Shore
cg03450842	II	10	80504953	F	rs7082178			ZMIZ1	ZMIZ1	NM_020338	5'UTR
cg03467813	II	6	3796046	F		rs34105433		FAM50B	FAM50B	NM_012135	3'UTR	chr6:3849271-3851048	Island
cg03474926	II	9	135013228	R				RALGDS	RALGDS	NM_001042368	Body	chr9:136024223-136025112	N_Shore
cg03482600	II	14	60781772	R
cg03485672	II	2	129954097	F
cg03489965	II	15	63156035	F				LOC390594	LOC390594	NM_001101362	TSS200	chr15:65369126-65370453	N_Shore
cg03502236	II	11	1064682	R				MUC2	MUC2	NM_002457	TSS200
cg03508409	II	16	30569738	R				PRR14	PRR14	NM_024031	TSS200	chr16:30661983-30663253	Island	high-CpG:30569558-30569844
cg03516394	I	6	103276957	F
cg03519879	II	14	73297252	R				C14orf43;C14orf43	C14orf43	NM_001043318;NM_194278	5'UTR;TSS1500	chr14:74225626-74227209	S_Shore
cg03525818	II	1	47568588	R								chr1:47799411-47800426	N_Shelf
cg03547355	II	1	225069683	R
cg03562528	II	14	93493696	R	rs80043543			ASB2	ASB2	NM_016150	TSS200
cg03603505	I	12	121405873	F				CLIP1;CLIP1	CLIP1	NM_002956;NM_198240	Body;Body
cg03604011	I	5	453201	F	rs80318212			AHRR	AHRR	NM_020731	Body
cg03604424	II	5	14224590	F				TRIO	TRIO	NM_007118	Body
cg03621406	II	19	9791365	R			TRUE	FBXL12	FBXL12	NM_017703	TSS1500	chr19:9929166-9930494	Island
cg03636183	II	19	16861585	R			TRUE	F2RL3	F2RL3	NM_003950	Body	chr19:17000627-17001398	N_Shore
cg03651715	II	6	151686747	F	rs2297778			AKAP12	AKAP12	NM_005100	Body	chr6:151646668-151646958	N_Shore
cg03655142	II	1	152217467	F				JTB	JTB	NM_006694	TSS1500	chr1:153949712-153950525	S_Shore
cg03662571	II	10	91272060	R				SLC16A12	SLC16A12	NM_213606	5'UTR
cg03707168	II	19	54070939	F	rs524			PPP1R15A	PPP1R15A	NM_014330	Body	chr19:49375484-49375928	S_Shelf
cg03708990	II	17	43254468	R				OSBPL7	OSBPL7	NM_145798	TSS1500
cg03761477	I	6	41580394	R								chr6:41472816-41473291	N_Shore
cg03775901	II	18	70352744	R				CNDP1;CNDP1	CNDP1	NM_032649;NM_032649	1stExon;5'UTR			low-CpG:70352660-70352818
cg03785076	II	2	241585588	R				SNED1	SNED1	NM_001080437	TSS1500	chr2:241937716-241938468	N_Shore
cg03792491	II	10	95314956	R				GPR120	GPR120	NM_181745	TSS1500	chr10:95326229-95327108	N_Shore
cg03793872	II	2	134486725	F								chr2:134767365-134767691	S_Shelf
cg03811905	II	2	238734947	R								chr2:239072191-239073109	N_Shore
cg03859106	I	5	147306609	R		rs78620345
cg03862705	II	2	73782000	R				NAT8B	NAT8B	NM_016347	TSS200
cg03881711	I	4	118716714	F
cg03915940	II	16	3485107	F				C16orf90	C16orf90	NM_001080524	Body	chr16:3546366-3546769	N_Shore
cg03925157	I	20	17497955	R				DSTN;DSTN	DSTN	NM_001011546;NM_006870	TSS1500;TSS1500	chr20:17549628-17550051	Island
cg03929796	II	3	52206880	F			TRUE	ALAS1;ALAS1	ALAS1	NM_000688;NM_199166	TSS1500;TSS1500	chr3:52231942-52232541	N_Shore
cg03930929	II	3	3837703	F				LRRN1	LRRN1	NM_020873	5'UTR
cg03991106	I	15	99478968	R
cg03991871	II	5	421447	R				AHRR	AHRR	NM_020731	Body	chr5:370185-370422	N_Shore
cg03999941	I	5	1010511	R								chr5:958785-959172	N_Shore
cg04011474	II	2	28757959	R
cg04031757	I	6	28901308	F
cg04033580	II	22	23221666	R				C22orf45;C22orf45;UPB1	C22orf45	NR_028483;NR_028484;NM_016327	TSS1500;TSS1500;Body	chr22:24890412-24891453	S_Shore
cg04039799	II	11	19702060	R				NAV2;NAV2;NAV2	NAV2	NM_182964;NM_001111018;NM_145117	Body;Body;Body
cg04042800	I	8	95381016	R
cg04120407	I	16	86327475	R				KLHDC4	KLHDC4	NM_017566	Body
cg04140754	II	12	122762281	R			TRUE	ATP6V0A2	ATP6V0A2	NM_012463	TSS1500	chr12:124196646-124197507	N_Shore
cg04158018	II	12	52982477	R				NFE2	NFE2	NM_001136023	TSS1500
cg04167725	I	X	13937092	R				GEMIN8;GEMIN8;GEMIN8	GEMIN8	NM_001042479;NM_001042480;NM_017856	Body;Body;Body
cg04179819	I	10	7900519	R				TAF3	TAF3	NM_031923	TSS200	chr10:7860261-7861107	Island
cg04180046	II	7	44969261	F				MYO1G	MYO1G	NM_033054	Body	chr7:45002111-45002845	Island
cg04194664	II	17	41072400	R				C17orf69;C17orf69	C17orf69	NR_026906;NR_026905	Body;Body
cg04195702	II	1	828349	R								chr1:839694-840619	N_Shore
cg04202338	II	3	12857335	R				RPL32;SNORA7A;RPL32;RPL32	RPL32	NM_000994;NR_002582;NM_001007074;NM_001007073	5'UTR;TSS1500;TSS1500;5'UTR	chr3:12882534-12883073	N_Shore
cg04265051	I	11	67836262	F				LRP5	LRP5	NM_002335	TSS1500	chr11:68080365-68080931	N_Shore
cg04294388	II	20	44214246	R								chr20:44781880-44782193	N_Shore
cg04337618	I	16	717216	R				HAGHL;HAGHL;CCDC78	HAGHL	NM_032304;NM_207112;NM_001031737	TSS200;5'UTR;TSS1500	chr16:776636-779417	Island
cg04388657	II	9	126663198	F				RPL35	RPL35	NM_007209	Body	chr9:127623557-127624486	N_Shore
cg04400496	I	12	73344180	R
cg04425458	I	8	133562050	F				KCNQ3;KCNQ3	KCNQ3	NM_004519;NM_004519	1stExon;5'UTR	chr8:133492398-133493586	Island	high-CpG:133561871-133562711
cg04433306	II	7	129379966	F			TRUE	UBE2H;UBE2H;UBE2H;UBE2H	UBE2H	NM_003344;NM_003344;NM_182697;NM_182697	1stExon;5'UTR;5'UTR;1stExon	chr7:129592032-129592891	Island	high-CpG:129379948-129380060
cg04517079	II	6	41654139	R				FOXP4;FOXP4;FOXP4	FOXP4	NM_001012426;NM_001012427;NM_138457	Body;Body;Body
cg04535902	II	1	92719920	R				GFI1;GFI1;GFI1	GFI1	NM_001127215;NM_001127216;NM_005263	Body;Body;Body	chr1:92945907-92952609	Island
cg04551776	II	5	446366	F	rs6899226			AHRR	AHRR	NM_020731	Body
cg04573872	II	1	26389210	F				CATSPER4	CATSPER4	NM_198137	TSS1500
cg04607032	II	17	73014664	F
cg04629194	I	10	97040347	R				PDLIM1	PDLIM1	NM_020992	Body	chr10:97050185-97051124	Island
cg04636881	I	11	27198118	F	rs6484276
cg04677326	I	19	3508664	R				C19orf28;C19orf28;C19orf28	C19orf28	NM_021731;NM_001042680;NM_174983	TSS200;TSS200;TSS200	chr19:3556962-3558293	Island
cg04689145	I	3	69392190	R		rs74883241		FRMD4B	FRMD4B	NM_015123	Body
cg04715525	II	13	106018656	R		rs11069649		ARGLU1	ARGLU1	NM_018011	TSS200	chr13:107219926-107220664	Island
cg04716530	I	16	30393185	F				ITGAL;ITGAL	ITGAL	NM_002209;NM_001114380	Body;Body	chr16:30485382-30485721	Island
cg04717613	II	X	152581306	F								chrX:152927589-152928165	Island
cg04722977	I	19	47416160	F				ZNF526	ZNF526	NM_133444	TSS200	chr19:42724190-42724665	Island
cg04729173	II	11	129118757	R
cg04758185	I	16	23608447	F				PLK1	PLK1	NM_005030	Body
cg04759756	II	20	34707347	R			TRUE	SLA2;SLA2	SLA2	NM_175077;NM_032214	5'UTR;5'UTR
cg04761231	II	9	126663392	R				RPL35	RPL35	NM_007209	Body	chr9:127623557-127624486	Island
cg04792227	I	Y	16077491	F								chrY:17567579-17568617	Island
cg04813697	I	10	22960031	R				PIP4K2A	PIP4K2A	NM_005028	Body
cg04822973	I	14	67156064	R				ARG2	ARG2	NM_001172	TSS1500	chr14:68086277-68086957	Island
cg04880611	II	15	67070349	R				MIR548H4;NOX5	MIR548H4	NR_031680;NM_024505	Body;5'UTR
cg04885881	II	1	11045705	F	rs76339807							chr1:11119030-11120634	S_Shelf
cg04907244	II	7	22861320	F				SNORD93	SNORD93	NR_003075	TSS1500	chr7:22893794-22894577	S_Shore
cg04908325	I	14	73423279	R				ZNF410	ZNF410	NM_021188	TSS200	chr14:74353202-74353831	Island
cg04929932	II	1	90968271	R								chr1:91190489-91192804	S_Shelf
cg04945608	II	20	42552137	F				TTPAL;TTPAL	TTPAL	NM_001039199;NM_024331	3'UTR;3'UTR
cg04950839	I	2	172487125	F	rs76329254	rs28372951		HAT1;HAT1	HAT1	NM_003642;NR_027862	TSS200;TSS200	chr2:172778733-172779299	Island
cg04951822	II	12	111829981	F				OAS1;OAS1;OAS1	OAS1	NM_001032409;NM_002534;NM_016816	Body;Body;Body
cg04956244	II	17	35765118	F				RARA;RARA;RARA;RARA	RARA	NM_001145301;NM_000964;NM_001024809;NM_001145302	Body;Body;Body;Body
cg04962621	II	16	4654734	R				MGRN1;MGRN1;MGRN1;MGRN1	MGRN1	NM_015246;NM_001142291;NM_001142290;NM_001142289	Body;Body;Body;Body			low-CpG:4654363-4654888
cg04995826	I	11	43290034	R				API5;API5;API5;API5	API5	NR_024625;NM_001142931;NM_001142930;NM_006595	TSS200;TSS200;TSS200;TSS200	chr11:43333439-43333887	Island
cg05051464	II	1	19683909	F				CAPZB	CAPZB	NM_004930	Body	chr1:19811703-19812644	N_Shore
cg05062814	I	6	39190985	F				C6orf64	C6orf64	NM_018322	TSS200	chr6:39082427-39083054	Island
cg05066621	II	10	48001832	F				RBP3	RBP3	NM_002900	3'UTR
cg05079547	II	11	130744802	R				NTM	NTM	NM_001048209	TSS1500
cg05093469	I	14	75120139	R				FLVCR2	FLVCR2	NM_017791	Body
cg05107228	I	2	239870107	R				HDAC4	HDAC4	NM_006037	Body
cg05112617	I	3	95181622	R				ARL13B;ARL13B	ARL13B	NM_144996;NM_182896	TSS200;TSS200	chr3:93698763-93699433	Island
cg05153748	I	1	231941316	F
cg05157912	I	14	74964148	F				JDP2;JDP2;JDP2	JDP2	NM_001135047;NM_001135048;NM_130469	TSS200;TSS1500;TSS1500	chr14:75894308-75895469	Island
cg05179805	I	16	28196643	R
cg05192538	II	10	134654437	F								chr10:134804221-134804448	Island
cg05194346	II	15	99122966	F	rs35997438
cg05213267	I	10	564291	F	rs61831024	rs78005407		DIP2C	DIP2C	NM_014974	Body	chr10:575898-576131	N_Shore
cg05221370	II	7	110526072	F				LRRN3;IMMP2L;LRRN3;LRRN3	LRRN3	NM_001099660;NM_032549;NM_001099658;NM_018334	5'UTR;Body;5'UTR;5'UTR
cg05228408	II	1	11787939	R	rs45504095		TRUE	CLCN6;CLCN6;MTHFR;CLCN6;CLCN6	CLCN6	NM_001286;NM_021736;NM_005957;NM_021737;NM_021735	TSS1500;TSS1500;5'UTR;TSS1500;TSS1500	chr1:11865462-11866566	N_Shore
cg05274755	I	14	32478152	F				NPAS3;NPAS3;NPAS3;NPAS3	NPAS3	NM_173159;NM_001164749;NM_022123;NM_001165893	TSS200;TSS200;TSS200;TSS200
cg05284742	II	14	92621881	R				ITPK1;ITPK1;ITPK1	ITPK1	NM_001142593;NM_014216;NM_001142594	Body;Body;Body
cg05287481	I	11	17206543	R		rs61748760						chr11:17249822-17250033	Island
cg05329352	II	10	112828973	R				ADRA2A	ADRA2A	NM_000681	1stExon	chr10:112835990-112839303	Island
cg05331472	II	20	48889190	R				BCAS4;BCAS4;BCAS4	BCAS4	NM_198799;NM_001010974;NM_017843	Body;Body;Body	chr20:49457137-49457342	N_Shore
cg05339037	II	19	13812168	R								chr19:13953222-13953554	N_Shelf
cg05343105	II	16	29708872	R				KIF22	KIF22	NM_007317	TSS1500	chr16:29801696-29802545	N_Shore
cg05347948	I	10	73731686	F								chr10:74057609-74058037	S_Shelf
cg05377515	I	3	188100710	R
cg05388492	I	1	215375783	F				ESRRG	ESRRG	NM_001134285	5'UTR	chr1:217307744-217309179	Island
cg05397202	II	1	1234903	F				PUSL1	PUSL1	NM_153339	Body	chr1:1242400-1245185	Island
cg05435065	II	7	75381966	R				POR	POR	NM_000941	TSS1500	chr7:75543965-75544775	Island
cg05445326	II	3	197549966	F			TRUE	TM4SF19	TM4SF19	NM_138461	TSS1500
cg05457881	II	6	10543564	R				C6orf218	C6orf218	NR_027793	TSS1500
cg05460226	II	17	8745004	F	rs61759596			PIK3R5;PIK3R5	PIK3R5	NM_014308;NM_001142633	Body;Body
cg05573133	I	3	46012474	F				FYCO1	FYCO1	NM_024513	TSS200	chr3:46037013-46037473	Island
cg05575273	I	6	166048565	R
cg05575921	I	5	426378	F				AHRR	AHRR	NM_020731	Body	chr5:373842-374426	N_Shore
cg05586134	I	6	43000972	R				PTCRA	PTCRA	NM_138296	Body	chr6:42892932-42893262	Island
cg05587870	I	8	11690777	F
cg05603985	II	1	2150909	F				SKI	SKI	NM_003036	1stExon	chr1:2158212-2161173	Island
cg05616472	II	9	139634214	F				EHMT1;C9orf37;EHMT1	EHMT1	NM_024757;NM_032937;NM_001145527	Body;TSS1500;Body	chr9:140512892-140513420	S_Shore
cg05620791	I	5	4668720	R		rs60117013
cg05633605	II	5	55565937	R				ANKRD55	ANKRD55	NM_024669	TSS1500
cg05655806	II	3	112743446	F				CD96;CD96	CD96	NM_198196;NM_005816	TSS200;TSS200
cg05673882	II	5	74898458	F				POLK	POLK	NM_016218	Body
cg05677062	I	12	122440660	F				SETD8	SETD8	NM_020382	Body	chr12:123873794-123874597	S_Shore
cg05707844	I	2	37237498	F				EIF2AK2;EIF2AK2	EIF2AK2	NM_002759;NM_001135651	5'UTR;5'UTR	chr2:37383901-37384402	Island
cg05721773	II	1	205149959	R				FAIM3;FAIM3;FAIM3	FAIM3	NM_001142473;NM_001142472;NM_005449	Body;Body;Body	chr1:207082693-207083202	S_Shore
cg05725703	II	3	46881122	F	rs73833656			MYL3	MYL3	NM_000258	TSS1500
cg05726935	II	14	104334567	F	rs72715985			AKT1;AKT1	AKT1	NM_001014432;NM_001014431	TSS1500;TSS1500	chr14:105261334-105261624	S_Shore
cg05740739	II	2	240635324	F				OR6B3	OR6B3	NM_173351	TSS1500
cg05789250	II	6	31912285	F				C6orf48;C6orf48;SNORD52	C6orf48	NM_001040437;NM_001040438;NR_002742	5'UTR;5'UTR;TSS1500	chr6:31802598-31802823	S_Shore
cg05802386	II	1	43195507	F				SLC2A1	SLC2A1	NM_006516	Body	chr1:43423467-43424768	N_Shore
cg05824218	II	17	35752622	F				RARA;RARA;RARA;RARA	RARA	NM_001024809;NM_001145301;NM_000964;NM_001145302	1stExon;Body;Body;Body	chr17:38497527-38498963	S_Shore
cg05832051	II	19	59061281	F			TRUE	MYADM	MYADM	NM_001020820	TSS200	chr19:54369387-54369809	Island	high-CpG:59061275-59061464
cg05844366	II	10	91728693	F	rs10881718
cg05853039	I	17	52689264	F				MSI2;MSI2	MSI2	NM_138962;NM_170721	Body;TSS200	chr17:55333068-55334245	S_Shore
cg05874167	I	2	52087608	F	rs7595843
cg05875421	II	14	90779704	F				GPR68	GPR68	NM_003485	5'UTR
cg05880945	II	9	38612480	F				C9orf122	C9orf122	NR_027294	Body	chr9:38619908-38622631	Island
cg05886626	II	15	37660845	F			TRUE	THBS1	THBS1	NM_003246	5'UTR	chr15:39872527-39873567	Island
cg05905475	I	7	6882453	R
cg05916255	I	10	101589555	F				ABCC2	ABCC2	NM_000392	Body	chr10:101599887-101600226	N_Shore
cg05920998	I	6	601504	F	rs76953401			HUS1B;EXOC2	HUS1B	NM_148959;NM_018303	1stExon;5'UTR	chr6:656409-657155	Island
cg05938628	I	5	16989458	F				MYO10	MYO10	NM_012334	TSS200	chr5:16936753-16936957	N_Shore
cg05944967	I	18	75267799	F				NFATC1;NFATC1;NFATC1;NFATC1;NFATC1	NFATC1	NM_006162;NM_172388;NM_172389;NM_172387;NM_172390	Body;5'UTR;Body;Body;Body	chr18:77166704-77167043	Island
cg05951221	II	2	232992646	F								chr2:233283397-233285959	Island
cg05958351	II	16	2744732	F				SRRM2	SRRM2	NM_016333	5'UTR	chr16:2806311-2806579	N_Shore
cg05985501	I	1	33289208	R								chr1:33516594-33516933	Island
cg06026375	II	12	101115453	R				PMCH	PMCH	NM_002674	1stExon
cg06056514	I	6	31855412	F				VARS	VARS	NM_006295	Body
cg06058681	I	1	38530400	R
cg06060868	II	5	284934	F		rs10077076		SDHA	SDHA	NM_004168	Body
cg06096184	II	3	66632422	R				LRIG1	LRIG1	NM_015541	Body	chr3:66550318-66551848	N_Shore
cg06121808	II	2	113121149	F	rs4849091			SLC20A1	SLC20A1	NM_005415	Body	chr2:113403001-113404079	S_Shore
cg06126421	II	6	30828059	R
cg06154597	II	4	914812	R			TRUE	GAK;TMEM175	GAK	NM_005255;NM_032326	Body;TSS1500	chr4:925580-926488	N_Shore
cg06178669	II	11	63091184	F
cg06213807	I	3	128613657	R
cg06223834	I	16	4043162	R				ADCY9	ADCY9	NM_001116	Body
cg06235438	II	16	30393467	F				ITGAL;ITGAL	ITGAL	NM_002209;NM_001114380	Body;Body	chr16:30485382-30485721	S_Shore
cg06249109	II	18	74726947	R								chr18:76626509-76626769	N_Shore
cg06280512	II	19	51909107	R				PRKD2;PRKD2;PRKD2;PRKD2;PRKD2	PRKD2	NM_001079880;NM_001079882;NM_016457;NM_001079881;NM_001079882	Body;5'UTR;Body;Body;1stExon	chr19:47217161-47217555	Island
cg06294803	I	3	185515976	F				EIF4G1;EIF4G1;EIF4G1;EIF4G1;EIF4G1	EIF4G1	NM_198244;NM_182917;NM_182917;NM_198241;NM_198242	5'UTR;5'UTR;1stExon;5'UTR;5'UTR	chr3:184032166-184033242	S_Shore	high-CpG:185514937-185516649
cg06321596	II	16	17470461	F				XYLT1	XYLT1	NM_022166	Body
cg06338710	II	1	92718775	R				GFI1;GFI1;GFI1	GFI1	NM_001127215;NM_001127216;NM_005263	Body;Body;Body	chr1:92945907-92952609	Island
cg06361278	II	17	22808056	R								chr17:25783099-25784358	Island
cg06378498	I	17	37793986	R				STAT3;STAT3;STAT3;STAT3;STAT3	STAT3	NM_139276;NM_003150;NM_139276;NM_003150;NM_213662	5'UTR;1stExon;1stExon;5'UTR;TSS200	chr17:40539837-40540775	Island	high-CpG:37793787-37794135
cg06381350	II	19	48910811	R				IRGC	IRGC	NM_019612	TSS1500	chr19:44222858-44223943	N_Shelf
cg06431105	I	19	18433378	F				ELL	ELL	NM_006532	Body	chr19:18572408-18572619	N_Shore
cg06438056	II	1	33275020	F		rs2335940		AK2;AK2;AK2;AK2	AK2	NM_001625;NM_013411;NM_013411;NM_001625	1stExon;1stExon;5'UTR;5'UTR	chr1:33502201-33502719	Island
cg06457408	II	17	77421171	R				ARHGDIA	ARHGDIA	NM_004309	5'UTR	chr17:79828636-79830135	N_Shore
cg06459104	II	18	5446880	F				EPB41L3	EPB41L3	NM_012307	Body
cg06500120	I	4	54661747	F				GSX2	GSX2	NM_133267	1stExon	chr4:54966163-54968063	Island	high-CpG:54661674-54661807
cg06532880	II	5	176664151	F				PRELID1;RAB24;RAB24	PRELID1	NM_013237;NM_130781;NM_001031677	Body;TSS1500;TSS1500	chr5:176730031-176731130	S_Shore
cg06557376	I	17	8325332	F				MYH10	MYH10	NM_005964	Body
cg06595162	II	21	39062910	R				NCRNA00114;NCRNA00114	NCRNA00114	NR_027065;NR_027066	Body;TSS200
cg06616029	I	15	41000344	F				TTBK2	TTBK2	NM_173500	TSS200	chr15:43212416-43213601	Island	high-CpG:41000264-41000345
cg06635952	II	2	69879373	F				ANXA4	ANXA4	NM_001153	Body
cg06644428	I	2	232992356	R								chr2:233283397-233285959	Island
cg06648782	II	6	163581291	F				PACRG;PACRG;PACRG	PACRG	NM_152410;NM_001080378;NM_001080379	Body;Body;Body
cg06658468	II	4	4280711	R				OTOP1	OTOP1	NM_177998	TSS1500	chr4:4228099-4229839	Island
cg06762457	II	6	149848328	F				ZC3H12D	ZC3H12D	NM_207360	TSS1500
cg06819357	II	14	101998190	F				TECPR2	TECPR2	NM_014844	Body
cg06866416	I	16	30254335	R				LOC595101	LOC595101	NR_002453	TSS200	chr16:30346052-30346865	Island
cg06872036	II	1	204795881	F				RASSF5;RASSF5;RASSF5	RASSF5	NM_182663;NM_182665;NM_182664	Body;TSS1500;Body	chr1:206730397-206730908	N_Shore
cg06885459	II	13	112737729	F	rs74680370			MCF2L;MCF2L	MCF2L	NM_001112732;NM_024979	Body;Body	chr13:113687421-113687828	S_Shore
cg06890522	II	17	6858117	F	rs75606067			RNASEK;C17orf49;C17orf49;C17orf49	RNASEK	NM_001004333;NM_001142798;NM_174893;NM_001142799	Body;TSS1500;TSS1500;TSS1500	chr17:6917569-6918539	N_Shore
cg06897120	I	16	4553205	F				LOC342346	LOC342346	NM_001145011	Body
cg06897921	I	1	146543114	F								chr1:148176288-148176727	Island	high-CpG:146542949-146543249
cg06936402	II	11	101989950	F	rs77297175			MMP20	MMP20	NM_004771	Body
cg06936779	II	1	149438029	R				PIP5K1A;PIP5K1A;PIP5K1A;PIP5K1A;PIP5K1A;PIP5K1A;PIP5K1A;PIP5K1A	PIP5K1A	NM_001135637;NM_003557;NM_001135638;NM_001135636;NM_003557;NM_001135637;NM_001135638;NM_001135636	5'UTR;1stExon;5'UTR;1stExon;5'UTR;1stExon;1stExon;5'UTR	chr1:151170847-151171532	Island
cg06968752	I	X	79716829	R	rs79051660							chrX:79830094-79830539	Island
cg06972908	II	16	30395822	F				ITGAL;ITGAL	ITGAL	NM_002209;NM_001114380	Body;Body	chr16:30485382-30485721	S_Shelf
cg06989074	I	11	67889753	R				LRP5	LRP5	NM_002335	Body
cg06991955	I	16	2054233	R				TSC2;TSC2;TSC2	TSC2	NM_001077183;NM_000548;NM_001114382	Body;Body;Body	chr16:2114025-2114244	Island
cg07065737	II	14	104111121	F								chr14:105041307-105041561	N_Shore
cg07069636	II	16	30579250	F								chr16:30669107-30671155	S_Shore
cg07078532	I	17	75808800	F				SLC26A11;SLC26A11;SLC26A11;SLC26A11;SLC26A11;SLC26A11;SLC26A11;SLC26A11;SGSH	SLC26A11	NM_001166349;NM_001166349;NM_001166348;NM_001166348;NM_173626;NM_001166347;NM_001166347;NM_173626;NM_000199	1stExon;5'UTR;1stExon;5'UTR;5'UTR;5'UTR;1stExon;1stExon;TSS200	chr17:78193980-78194954	Island
cg07094298	I	4	2717824	F				TNIP2;TNIP2	TNIP2	NM_024309;NM_001161527	Body;Body
cg07104380	I	17	4505881	R
cg07113006	II	1	44869869	R		rs61598786		RNF220	RNF220	NM_018150	Body	chr1:45097281-45098049	Island
cg07120806	II	4	1843249	R				WHSC1	WHSC1	NM_001042424	5'UTR	chr4:1872181-1873986	Island
cg07123182	I	11	2678967	F				KCNQ1OT1;KCNQ1;KCNQ1	KCNQ1OT1	NR_002728;NM_000218;NM_181798	TSS1500;Body;Body	chr11:2720410-2722087	S_Shore
cg07141622	I	14	69263546	F	rs35163382							chr14:70193467-70193955	Island
cg07151117	II	8	29260873	R				DUSP4;DUSP4	DUSP4	NM_001394;NM_057158	Body;5'UTR	chr8:29205664-29209847	N_Shore
cg07153264	I	16	30844702	R				FBXL19	FBXL19	NM_001099784	Body	chr16:30933637-30935774	S_Shore
cg07156182	II	3	123996428	F				DIRC2;HSPBAP1	DIRC2	NM_032839;NM_024610	TSS200;TSS1500	chr3:122513726-122514477	Island
cg07178945	II	12	4359061	R				FGF23;FGF23	FGF23	NM_020638;NM_020638	5'UTR;1stExon
cg07180646	II	1	15354128	R				TMEM51;TMEM51;TMEM51;TMEM51	TMEM51	NM_001136218;NM_018022;NM_001136216;NM_001136217	5'UTR;5'UTR;5'UTR;5'UTR	chr1:15479219-15481471	S_Shore
cg07202214	II	11	76058729	R				LRRC32;LRRC32	LRRC32	NM_001128922;NM_005512	5'UTR;TSS200	chr11:76381449-76382295	N_Shore
cg07205462	I	20	16658536	F				SNRPB2;SNRPB2	SNRPB2	NM_198220;NM_003092	TSS200;TSS200	chr20:16710507-16711115	Island
cg07251887	II	17	71153404	R				LOC100130933;RECQL5	LOC100130933	NM_001162997;NM_004259	TSS1500;Body
cg07265588	II	4	6625381	R								chr4:6576735-6577173	N_Shelf
cg07267166	II	6	28431998	R				ZNF323;ZNF323;ZKSCAN3	ZNF323	NM_001135215;NM_001135215;NM_024493	1stExon;5'UTR;5'UTR
cg07277624	I	20	43468556	R				DBNDD2;DBNDD2;DBNDD2;SYS1-DBNDD2;DBNDD2	DBNDD2	NM_001048224;NM_001048222;NM_001048223;NR_003189;NM_001048221	TSS200;5'UTR;TSS200;Body;5'UTR	chr20:44034458-44035954	Island	high-CpG:43468192-43468854
cg07334509	I	8	74523683	R				STAU2;STAU2;STAU2;STAU2	STAU2	NM_001164380;NM_001164381;NM_001164382;NM_001164383	Body;Body;Body;Body	chr8:74361049-74361409	Island
cg07339236	II	20	49745897	R				ATP9A	ATP9A	NM_006045	Body
cg07346171	II	1	29154246	F				EPB41;EPB41;EPB41;EPB41;EPB41;EPB41	EPB41	NM_203342;NM_203343;NM_004437;NM_001166006;NM_001166007;NM_001166005	5'UTR;5'UTR;5'UTR;5'UTR;5'UTR;5'UTR
cg07381806	I	19	2045327	F				MOBKL2A	MOBKL2A	NM_130807	5'UTR	chr19:2095395-2095727	N_Shore
cg07387813	II	3	40474412	R				RPL14;RPL14	RPL14	NM_001034996;NM_003973	Body;Body	chr3:40498639-40499260	S_Shore
cg07399636	II	7	63975801	R		rs67686910
cg07404400	I	5	180582215	F	rs73814538			TRIM41;TRIM41	TRIM41	NM_033549;NM_201627	TSS1500;TSS1500	chr5:180649487-180649768	Island
cg07437919	II	8	142303665	R				SLC45A4	SLC45A4	NM_001080431	Body	chr8:142236388-142236589	N_Shore
cg07465627	II	17	50522406	F	rs1548908			STXBP4	STXBP4	NM_178509	Body
cg07468782	II	17	4964570	R				ZNF232	ZNF232	NM_014519	5'UTR	chr17:5025798-5027064	N_Shore
cg07495755	I	18	75663339	F								chr18:77562287-77562501	Island
cg07500957	II	20	16679979	F	rs12479958			OTOR	OTOR	NM_020157	3'UTR
cg07512814	II	19	11064661	R				LDLR	LDLR	NM_000527	Body	chr19:11200919-11201686	S_Shore
cg07589519	II	11	63645760	R				MACROD1	MACROD1	NM_014067	Body	chr11:63887355-63887600	S_Shore
cg07598331	II	1	53698815	F				DMRTB1	DMRTB1	NM_033067	Body	chr1:53925191-53926228	Island
cg07604202	I	20	50134785	F				ZFP64	ZFP64	NM_199427	Body	chr20:50701265-50701732	Island
cg07675184	I	10	119286602	R				EMX2OS	EMX2OS	NR_002791	Body	chr10:119293917-119297675	Island
cg07804408	I	5	166456701	R
cg07805542	I	1	9701896	R				PIK3CD	PIK3CD	NM_005026	Body	chr1:9775708-9775997	S_Shelf
cg07826859	II	7	44986611	R				MYO1G	MYO1G	NM_033054	TSS1500
cg07842327	I	1	2164585	F				SKI	SKI	NM_003036	Body
cg07855322	I	4	12514433	F
cg07867325	I	3	73242643	R								chr3:73159857-73160140	Island
cg07945582	II	7	26173104	F				NFE2L3	NFE2L3	NM_004289	Body
cg07972458	II	1	202801623	R
cg07986378	II	12	11789551	R				ETV6	ETV6	NM_001987	Body
cg07991479	I	17	37519291	R				KAT2A;DHX58	KAT2A	NM_021078;NM_024119	Body;TSS1500	chr17:40269400-40269613	N_Shelf
cg08026195	II	2	132276083	F				C2orf27B	C2orf27B	NM_214461	TSS1500	chr2:132558959-132559614	Island
cg08040148	I	17	78611715	F								chr17:81016044-81016295	S_Shelf
cg08062329	I	6	30632532	F				PRR3;PRR3;PRR3;GNL1;PRR3;GNL1	PRR3	NM_025263;NM_001077497;NM_025263;NM_005275;NM_001077497;NM_005275	5'UTR;5'UTR;1stExon;5'UTR;1stExon;1stExon	chr6:30523775-30525189	Island
cg08076532	I	6	14891017	R
cg08079331	II	12	93546694	F				TMCC3	TMCC3	NM_020698	Body
cg08099570	II	16	56495138	R				CNGB1	CNGB1	NM_001297	Body	chr16:57937636-57937865	Island
cg08101174	II	10	104186531	R
cg08128444	II	1	68739054	F								chr1:68962283-68963006	S_Shelf
cg08141342	I	1	45081563	F				PTCH2;PTCH2	PTCH2	NM_001166292;NM_003738	TSS1500;TSS1500	chr1:45308543-45309159	Island
cg08149865	I	8	21970546	R				EPB49;EPB49;EPB49;EPB49	EPB49	NM_001114135;NM_001114136;NM_001114139;NM_001114137	TSS1500;5'UTR;5'UTR;5'UTR	chr8:21914275-21914525	S_Shore
cg08170227	II	14	68492270	R				ACTN1;ACTN1;ACTN1	ACTN1	NM_001130004;NM_001102;NM_001130005	Body;Body;Body
cg08202836	I	3	197858148	R		rs75090899		LRRC33	LRRC33	NM_198565	5'UTR
cg08240592	II	1	208094634	R				C1orf107	C1orf107	NM_014388	3'UTR
cg08257009	II	14	93882523	F	rs9671950	rs76732365
cg08257600	II	19	45891028	F				ADCK4;ADCK4	ADCK4	NM_001142555;NM_024876	Body;Body	chr19:41196279-41197107	S_Shelf
cg08262002	II	4	16184421	F				LDB2;LDB2	LDB2	NM_001290;NM_001130834	Body;Body
cg08283318	II	19	56551285	R				ETFB;ETFB	ETFB	NM_001014763;NM_001985	TSS1500;Body
cg08354053	II	17	27654985	R				RHBDL3	RHBDL3	NM_138328	Body
cg08360253	I	5	133589186	R				PPP2CA	PPP2CA	NM_002715	Body	chr5:133561140-133562544	Island
cg08369295	I	22	24089225	R				LRP5L;LRP5L	LRP5L	NM_182492;NM_001135772	TSS1500;5'UTR	chr22:25755941-25756164	S_Shelf
cg08371086	I	3	68213894	R				FAM19A1	FAM19A1	NM_213609	Body
cg08396193	II	7	27160234	F				HOXA7	HOXA7	NM_006896	3'UTR	chr7:27194583-27194827	N_Shore
cg08402107	I	10	106018929	R				GSTO2;GSTO2	GSTO2	NM_183239;NM_183239	5'UTR;1stExon	chr10:106028542-106029047	Island	high-CpG:106018915-106018947
cg08431873	II	11	85690827	F				C11orf73;C11orf73;C11orf73;C11orf73	C11orf73	NR_024596;NM_016401;NR_024597;NR_024598	TSS1500;TSS200;TSS200;TSS200
cg08451992	I	16	31377633	F				ARMC5;ARMC5	ARMC5	NM_024742;NM_001105247	TSS200;TSS200	chr16:31469982-31471302	Island
cg08488494	I	10	64038215	R				ZNF365;ZNF365	ZNF365	NM_199452;NM_199451	5'UTR;Body
cg08524717	I	16	29059578	F	rs1646116							chr16:29153241-29153478	N_Shore
cg08528204	II	12	110936479	F				TMEM116;ERP29;ERP29	TMEM116	NM_138341;NM_006817;NM_001034025	TSS1500;Body;Body	chr12:112450905-112451856	S_Shore
cg08531017	II	11	116857902	R				DSCAML1	DSCAML1	NM_020693	Body	chr11:117352691-117352961	Island
cg08532673	II	16	86920206	R
cg08553327	II	6	31651626	F	rs3179060			TNF	TNF	NM_000594	1stExon
cg08556938	I	17	55867637	R
cg08583001	I	19	50040066	R				PVRL2;PVRL2	PVRL2	NM_002856;NM_001042724	TSS1500;TSS1500	chr19:45347846-45348229	Island
cg08598287	II	10	43156089	R								chr10:43837787-43838144	N_Shore
cg08606254	II	5	376969	R		rs76589558		AHRR	AHRR	NM_020731	Body	chr5:320788-323010	S_Shore
cg08621418	II	6	80001133	F				HMGN3;HMGN3;HMGN3;HMGN3	HMGN3	NM_004242;NM_138730;NM_004242;NM_138730	5'UTR;5'UTR;1stExon;1stExon	chr6:79943403-79944550	Island	high-CpG:80001058-80001145
cg08666707	II	6	41564419	F
cg08668662	I	20	30003569	R				PDRG1	PDRG1	NM_030815	TSS200	chr20:30539523-30539959	Island
cg08672695	II	6	33464838	R		rs9282513						chr6:33359097-33359975	N_Shelf
cg08676730	I	17	51183262	F				PCTP;PCTP	PCTP	NM_001102402;NM_021213	TSS200;TSS200	chr17:53828422-53828738	N_Shore
cg08681117	II	16	1119799	F								chr16:1179618-1179942	Island
cg08682036	II	10	43218039	R				HNRNPF;HNRNPF;HNRNPF;HNRNPF	HNRNPF	NM_001098205;NM_001098206;NM_001098204;NM_004966	5'UTR;5'UTR;5'UTR;5'UTR
cg08704623	II	5	1433038	R
cg08708209	I	1	219982110	R				DUSP10;DUSP10	DUSP10	NM_144729;NM_007207	TSS200;TSS200	chr1:221915474-221916804	Island
cg08709672	I	1	204390957	R				AVPR1B;AVPR1B	AVPR1B	NM_000707;NM_000707	5'UTR;1stExon	chr1:206223537-206224028	S_Shore
cg08737116	II	1	116365010	F				SLC22A15	SLC22A15	NM_018420	Body
cg08740477	I	5	108112541	R				FER	FER	NM_005246	5'UTR	chr5:108083987-108085203	Island	high-CpG:108112537-108112605
cg08750493	II	6	27447827	F				ZNF204P;ZNF204P	ZNF204P	NR_024553;NR_002722	Body;TSS1500	chr6:27342437-27342779	N_Shelf
cg08763102	II	4	3049549	F	rs78225241			HTT	HTT	NM_002111	Body	chr4:3075483-3075773	S_Shelf
cg08773029	I	2	241088209	F				ANKMY1;ANKMY1	ANKMY1	NM_017844;NM_016552	Body;Body
cg08826460	I	19	11062433	F				LDLR	LDLR	NM_000527	Body	chr19:11200919-11201686	Island
cg08828868	I	10	70385737	F				DDX21	DDX21	NM_004728	TSS200	chr10:70715938-70716494	N_Shore
cg08866608	I	13	57101799	R								chr13:58203586-58204322	Island
cg08866634	II	5	175894944	F				RNF44	RNF44	NM_014901	5'UTR	chr5:175963498-175965116	N_Shore
cg08884752	II	1	2151861	R				SKI	SKI	NM_003036	Body	chr1:2158212-2161173	S_Shore
cg08888410	I	16	3079992	R				ZSCAN10	ZSCAN10	NM_032805	Body	chr16:3139033-3140536	Island
cg08893087	II	1	93189570	R				FAM69A	FAM69A	NM_001006605	Body
cg08914271	II	22	29358489	F								chr22:31031358-31032059	N_Shelf
cg08924554	II	4	57671532	F		rs11573016		IGFBP7	IGFBP7	NM_001553	TSS1500	chr4:57975860-57976916	Island	high-CpG:57671112-57671735
cg08967584	II	11	3491675	F		rs11529778
cg08972170	II	7	30152301	R			TRUE	C7orf41	C7orf41	NM_152793	Body
cg08993103	II	4	25385724	F	rs13149065			SEL1L3	SEL1L3	NM_015187	Body
cg09011231	I	2	132732140	F	rs554205			NCRNA00164;MIR663B	NCRNA00164	NR_027020;NR_031608	TSS200;TSS1500	chr2:133013777-133015740	Island
cg09022230	II	7	5423751	R				TNRC18	TNRC18	NM_001080495	Body	chr7:5458503-5469256	N_Shore
cg09043104	II	8	117197466	R
cg09048334	I	6	37120618	R								chr6:37012609-37012884	Island
cg09069072	I	1	15355340	R				TMEM51;TMEM51;TMEM51;TMEM51	TMEM51	NM_001136218;NM_018022;NM_001136216;NM_001136217	5'UTR;5'UTR;5'UTR;5'UTR	chr1:15479219-15481471	S_Shore
cg09075525	II	13	24838208	R		rs77400805
cg09084200	II	11	133601073	R			TRUE	VPS26B;NCAPD3	VPS26B	NM_052875;NM_015261	Body;TSS1500	chr11:134093696-134095491	S_Shore
cg09099830	I	16	30392986	R				ITGAL;ITGAL	ITGAL	NM_002209;NM_001114380	Body;Body	chr16:30485382-30485721	Island
cg09106556	II	19	39860114	R				ZNF302;ZNF302	ZNF302	NM_001012320;NM_018443	TSS1500;TSS1500	chr19:35168145-35168979	Island
cg09145256	I	2	48611198	R								chr2:48757211-48757785	Island
cg09166536	II	20	60926307	R				COL9A3	COL9A3	NM_001853	Body	chr20:61456339-61456565	N_Shore
cg09174741	I	13	51879578	R			TRUE	THSD1;THSD1	THSD1	NM_199263;NM_018676	TSS1500;TSS1500	chr13:52979999-52980586	S_Shore
cg09180820	II	1	2103771	R				PRKCZ;PRKCZ;PRKCZ	PRKCZ	NM_001033581;NM_001033582;NM_002744	Body;Body;Body	chr1:2116432-2116801	N_Shelf
cg09197783	II	11	56933296	F				SLC43A3;SLC43A3;SLC43A3	SLC43A3	NM_014096;NM_199329;NM_017611	Body;Body;Body			low-CpG:56933289-56933304
cg09249637	I	2	11232297	F				PQLC3	PQLC3	NM_152391	Body
cg09282085	II	22	38043032	R				RPL3;RNU86;RPL3	RPL3	NM_000967;NR_000026;NM_001033853	Body;TSS200;Body	chr22:39715473-39715945	N_Shelf
cg09299076	I	16	88323282	R				ZNF276;ZNF276	ZNF276	NM_152287;NM_001113525	Body;Body
cg09331995	I	7	27275546	F	rs17449503
cg09333325	II	14	103681572	R				KIF26A	KIF26A	NM_015656	Body
cg09364988	II	2	68825014	R				ARHGAP25;ARHGAP25	ARHGAP25	NM_001007231;NM_001166277	Body;Body
cg09376008	II	7	142056838	R
cg09387992	I	8	103566297	R
cg09465703	I	16	673843	R				JMJD8	JMJD8	NM_001005920	Body	chr16:729438-735815	Island
cg09469355	II	1	2151746	R		rs75614142		SKI	SKI	NM_003036	Body	chr1:2158212-2161173	S_Shore
cg09479241	I	17	24076803	F				TLCD1;TLCD1	TLCD1	NM_001160407;NM_138463	Body;Body	chr17:27052941-27054084	N_Shore
cg09538725	I	2	206512608	F	rs55850808
cg09542690	I	3	44494186	F				ZNF445	ZNF445	NM_181489	TSS200	chr3:44518838-44519368	Island
cg09550697	I	8	145084056	R				PLEC1;PLEC1;PLEC1;PLEC1;PLEC1;PLEC1;PLEC1;PLEC1	PLEC1	NM_201378;NM_201384;NM_201382;NM_201381;NM_000445;NM_201380;NM_201383;NM_201379	Body;Body;Body;Body;Body;Body;Body;Body	chr8:145008908-145009407	S_Shelf
cg09552983	I	3	180060735	F
cg09578155	II	11	67898046	R		rs73513055		LRP5	LRP5	NM_002335	Body
cg09580249	II	17	96503	R		rs79562515		RPH3AL	RPH3AL	NM_006987	Body	chr17:99719-100301	N_Shelf
cg09583024	I	16	66239506	R				RLTPR	RLTPR	NM_001013838	Body	chr16:67681975-67683924	Island
cg09606015	I	3	183994280	R				ATP11B	ATP11B	NM_014616	Body	chr3:182510866-182512282	Island
cg09658497	I	7	2814043	F				GNA12	GNA12	NM_007353	Body
cg09662411	II	1	92718720	F				GFI1;GFI1;GFI1	GFI1	NM_001127215;NM_001127216;NM_005263	Body;Body;Body	chr1:92945907-92952609	Island
cg09725686	II	11	63142555	R								chr11:63381143-63382096	S_Shelf
cg09740598	II	17	23832552	F				SLC13A2;SLC13A2;SLC13A2;SLC13A2	SLC13A2	NM_001145976;NM_001145975;NR_027384;NM_003984	Body;Body;Body;Body
cg09741592	II	12	52962323	F				HNRNPA1;HNRPA1L-2;HNRNPA1	HNRNPA1	NM_002136;NR_002944;NM_031157	Body;Body;Body	chr12:54673814-54674988	S_Shore
cg09749862	I	12	55870987	F	rs12310686			LRP1	LRP1	NM_002332	Body
cg09773647	I	11	67145640	R
cg09794469	I	7	5357919	F				TNRC18	TNRC18	NM_001080495	Body	chr7:5391323-5391572	Island
cg09801837	II	1	44339715	R								chr1:44568991-44569399	N_Shore
cg09834444	I	16	88464973	F	rs34541989			SPIRE2	SPIRE2	NM_032451	3'UTR	chr16:89939432-89940812	N_Shore
cg09837977	II	7	110518437	R			TRUE	LRRN3;LRRN3;IMMP2L;LRRN3;LRRN3;LRRN3;LRRN3	LRRN3	NM_001099660;NM_018334;NM_032549;NM_001099658;NM_001099658;NM_001099660;NM_018334	5'UTR;1stExon;Body;5'UTR;1stExon;1stExon;5'UTR
cg09843155	II	6	167328654	R								chr6:167411597-167413422	N_Shelf
cg09848445	I	10	42921868	R				RET;RET	RET	NM_020630;NM_020975	Body;Body	chr10:43600146-43601165	S_Shore
cg09858022	I	17	35718859	R				RARA	RARA	NM_000964	TSS200
cg09908764	II	6	28209939	R								chr6:28104457-28104668	N_Shelf
cg09916030	II	21	36871067	F				CLDN14	CLDN14	NM_001146077	TSS1500
cg09917026	I	16	1351969	R				GNPTG	GNPTG	NM_032520	Body	chr16:1411892-1412368	Island
cg09931909	II	6	74216927	F				C6orf150	C6orf150	NM_138441	Body	chr6:74161086-74162090	N_Shore
cg09934692	II	12	50498055	F	rs77887932			FIGNL2;FIGNL2	FIGNL2	NM_001013690;NM_001013690	1stExon;3'UTR	chr12:52214179-52216138	N_Shelf
cg09935388	II	1	92720176	F				GFI1;GFI1;GFI1	GFI1	NM_001127215;NM_001127216;NM_005263	Body;Body;Body	chr1:92945907-92952609	Island
cg09985739	II	13	66519715	R				PCDH9;PCDH9	PCDH9	NM_203487;NM_020403	Body;Body
cg09999563	I	4	56948423	R				AASDH	AASDH	NM_181806	TSS200	chr4:57253468-57253745	Island	high-CpG:56948373-56948424
cg10000843	I	15	87588081	F				FANCI;FANCI	FANCI	NM_001113378;NM_018193	TSS200;TSS200	chr15:89786998-89787691	Island
cg10062919	II	17	35757328	F				RARA;RARA;RARA;RARA	RARA	NM_001145301;NM_000964;NM_001024809;NM_001145302	Body;Body;Body;Body	chr17:38501396-38501839	S_Shore
cg10094238	I	17	40839034	F				ARHGAP27;ARHGAP27;ARHGAP27	ARHGAP27	NM_001159330;NM_001159330;NM_199282	1stExon;5'UTR;5'UTR	chr17:43483097-43483454	Island
cg10094624	I	16	18720760	R				ARL6IP1	ARL6IP1	NM_015161	TSS1500	chr16:18812387-18813399	Island
cg10161121	II	1	170894643	F			TRUE	FASLG	FASLG	NM_000639	TSS200
cg10179300	II	5	14200618	F				TRIO	TRIO	NM_007118	Body	chr5:14143017-14145350	S_Shelf
cg10190813	II	7	47985055	R				HUS1	HUS1	NM_004507	Body	chr7:48019088-48019389	N_Shore
cg10192196	I	6	32920686	F				PSMB8;PSMB8;PSMB8	PSMB8	NM_004159;NM_148919;NM_004159	5'UTR;TSS1500;1stExon	chr6:32811494-32811839	S_Shore
cg10216717	II	12	127465243	R				TMEM132C	TMEM132C	NM_001136103	Body	chr12:128899813-128900065	N_Shore
cg10237088	II	20	30258272	R		rs1407014		POFUT1;PLAGL2;POFUT1	POFUT1	NM_172236;NM_002657;NM_015352	TSS1500;5'UTR;TSS1500	chr20:30795282-30795841	N_Shore
cg10326891	I	4	88562845	F				NUDT9;NUDT9;NUDT9;NUDT9	NUDT9	NM_198038;NM_024047;NM_198038;NM_024047	1stExon;5'UTR;5'UTR;1stExon	chr4:88343677-88344159	Island
cg10336578	I	1	189262052	R
cg10351795	II	3	135226803	F				SLCO2A1	SLCO2A1	NM_005630	Body	chr3:133747920-133748266	N_Shelf
cg10361922	I	17	38179316	R				VPS25	VPS25	NM_032353	Body
cg10369313	I	3	17877787	F
cg10399789	II	1	92718256	F				GFI1;GFI1;GFI1	GFI1	NM_001127215;NM_001127216;NM_005263	Body;Body;Body	chr1:92945907-92952609	N_Shore
cg10415122	I	15	73768544	F	rs12900539			CSPG4	CSPG4	NM_001897	Body	chr15:75981298-75981600	Island
cg10420527	II	11	67895081	F				LRP5	LRP5	NM_002335	Body
cg10430189	I	11	2264276	F
cg10446401	II	2	100985662	F				RPL31;RPL31;RPL31	RPL31	NM_001099693;NM_001098577;NM_000993	Body;Body;Body	chr2:101618247-101618658	S_Shore
cg10502231	I	1	222430072	R
cg10502232	I	16	2504006	R				ATP6V0C;ATP6V0C	ATP6V0C	NM_001694;NM_001694	5'UTR;1stExon	chr16:2563430-2564903	Island	high-CpG:2503676-2504010
cg10542127	II	1	2368381	F								chr1:2374818-2375814	S_Shelf
cg10553894	I	11	68307110	R		rs75832738		CPT1A;CPT1A	CPT1A	NM_001876;NM_001031847	Body;Body	chr11:68550231-68550593	Island
cg10572794	I	3	58198567	R	rs1515461			ABHD6;ABHD6	ABHD6	NM_020676;NM_020676	1stExon;5'UTR	chr3:58223101-58224364	Island	high-CpG:58198268-58198686
cg10583473	II	7	1458313	R				MICALL2	MICALL2	NM_182924	Body	chr7:1491773-1491975	Island
cg10588834	II	7	69096262	F				AUTS2;AUTS2;AUTS2	AUTS2	NM_015570;NM_001127232;NM_001127231	Body;Body;Body
cg10646962	II	15	60331739	R
cg10678215	II	5	143171758	R		rs161575		HMHB1	HMHB1	NM_021182	TSS200
cg10691866	II	7	65454717	F				TPST1	TPST1	NM_003596	Body
cg10703101	II	17	7325369	F				AMAC1L3;ZBTB4	AMAC1L3	NM_001102614;NM_020899	TSS200;5'UTR	chr17:7382266-7382710	S_Shore
cg10716494	I	11	95715950	F				MAML2;MAML2	MAML2	NM_032427;NM_032427	5'UTR;1stExon			low-CpG:95715823-95716126
cg10750182	II	10	73167520	R				C10orf105;C10orf105;CDH23	C10orf105	NM_001168390;NM_001168390;NM_022124	5'UTR;1stExon;Body
cg10778931	I	15	74688120	R				SCAPER;SCAPER	SCAPER	NM_001145923;NM_020843	Body;Body
cg10788371	II	11	76058688	F				LRRC32;LRRC32;LRRC32	LRRC32	NM_001128922;NM_005512;NM_005512	5'UTR;1stExon;5'UTR	chr11:76381449-76382295	N_Shore	low-CpG:76058599-76058717
cg10790685	II	10	17309280	F				VIM	VIM	NM_003380	TSS1500	chr10:17270430-17272617	N_Shore
cg10795359	I	7	133794528	R				AKR1B1	AKR1B1	NM_001628	TSS200	chr7:134143115-134144063	Island	high-CpG:133794344-133794604
cg10807309	II	6	31869041	R				VARS	VARS	NM_006295	Body	chr6:31763240-31763905	N_Shelf
cg10814005	II	14	90780794	F	rs2758140			GPR68	GPR68	NM_003485	5'UTR			low-CpG:90780772-90780795
cg10858195	I	6	44074777	F	rs60805454							chr6:43970073-43970922	N_Shelf
cg10858677	II	15	47143955	R
cg10887309	I	12	47698870	F				PRKAG1;PRKAG1	PRKAG1	NM_212461;NM_002733	TSS200;TSS200	chr12:49412299-49412756	Island	high-CpG:47698781-47698880
cg10888878	II	1	48232548	F								chr1:48459812-48460061	Island
cg10919522	II	14	73297194	F				C14orf43;C14orf43	C14orf43	NM_001043318;NM_194278	5'UTR;TSS1500	chr14:74225626-74227209	S_Shore
cg10964388	II	12	94593155	F				NTN4	NTN4	NM_021229	Body
cg10965178	I	1	43539339	R				TIE1	TIE1	NM_005424	1stExon	chr1:43770522-43770880	N_Shelf
cg11023992	II	13	63209398	R				OR7E156P	OR7E156P	NR_002171	TSS200
cg11071448	II	1	200851088	F				SYT2;SYT2	SYT2	NM_001136504;NM_177402	5'UTR;5'UTR
cg11082959	II	7	150409265	R		rs1052467		FASTK;TMUB1;TMUB1;FASTK	FASTK	NM_033015;NM_031434;NM_001136044;NM_006712	TSS1500;3'UTR;3'UTR;TSS1500	chr7:150777607-150780879	Island
cg11094248	II	17	35748106	F				RARA;RARA;RARA	RARA	NM_001145301;NM_000964;NM_001145302	Body;Body;Body	chr17:38497527-38498963	N_Shelf
cg11130097	I	10	102126846	R				C10orf75	C10orf75	NR_026762	Body	chr10:102133021-102133557	S_Shelf
cg11130692	II	8	141713101	R				EIF2C2;EIF2C2	EIF2C2	NM_012154;NM_001164623	Body;Body	chr8:141644429-141645598	N_Shore
cg11140305	I	1	247072925	R				SH3BP5L	SH3BP5L	NM_030645	Body	chr1:249106095-249106517	Island
cg11152412	II	15	72714741	F				EDC3;EDC3;EDC3	EDC3	NM_001142443;NM_025083;NM_001142444	Body;Body;Body
cg11168432	I	4	1323422	F				MAEA;MAEA	MAEA	NM_005882;NM_001017405	3'UTR;3'UTR	chr4:1333378-1333676	Island
cg11206312	I	10	103525388	R				FGF8;FGF8;FGF8;FGF8	FGF8	NM_033164;NM_033165;NM_033163;NM_006119	Body;Body;Body;Body	chr10:103535636-103536505	N_Shore
cg11207515	II	7	146535138	R		rs73457338		CNTNAP2	CNTNAP2	NM_014141	Body
cg11213199	I	7	43875823	F	rs10257269			MRPS24	MRPS24	NM_032014	TSS200	chr7:43908911-43909478	Island
cg11231349	II	1	160317280	R		rs61809592		NOS1AP;NOS1AP	NOS1AP	NM_014697;NM_001164757	Body;Body
cg11253957	I	17	24461092	R				MYO18A;MYO18A	MYO18A	NM_078471;NM_203318	Body;Body
cg11314684	II	1	242072911	R			TRUE	AKT3;AKT3	AKT3	NM_005465;NM_181690	Body;Body
cg11343534	I	12	120726900	R				SETD1B;LOC338799	SETD1B	NM_015048;NR_002809	TSS200;TSS1500	chr12:122240899-122243390	Island	high-CpG:120726251-120727208
cg11436113	II	20	19139145	R								chr20:19192459-19193902	N_Shore
cg11543196	II	17	34211983	F				CCDC49	CCDC49	NM_017748	Body	chr17:36955256-36956380	S_Shelf
cg11550862	I	12	123422934	R				NCOR2;NCOR2	NCOR2	NM_006312;NM_001077261	Body;Body	chr12:124856556-124856801	S_Shore
cg11553667	II	19	5410390	F								chr19:5455481-5456262	S_Shelf
cg11554391	II	5	374320	F				AHRR	AHRR	NM_020731	Body	chr5:320788-323010	Island
cg11556164	II	7	110525551	R				LRRN3;IMMP2L;LRRN3;LRRN3	LRRN3	NM_001099660;NM_032549;NM_001099658;NM_018334	5'UTR;Body;5'UTR;5'UTR
cg11565042	I	2	105225162	F				GPR45	GPR45	NM_007227	1stExon	chr2:105858587-105859084	Island
cg11580351	II	5	95044818	R				SPATA9	SPATA9	NM_031952	TSS1500
cg11619216	II	17	71153675	R				LOC100130933;RECQL5	LOC100130933	NM_001162997;NM_004259	TSS1500;Body
cg11621113	II	19	12637725	F				MORG1;MORG1;MAN2B1	MORG1	NR_029375;NM_001099737;NM_000528	TSS1500;TSS1500;Body	chr19:12777330-12777638	N_Shore
cg11624345	II	19	48970391	F	rs34439654			KCNN4	KCNN4	NM_002250	Body	chr19:44278273-44278777	Island
cg11648740	II	17	76026414	F	rs9915964			FLJ35220;FLJ35220	FLJ35220	NM_001164637;NM_173627	3'UTR;3'UTR
cg11649016	I	12	54383151	R		rs17854601		ITGA7;ITGA7;ITGA7	ITGA7	NM_001144996;NM_001144997;NM_002206	Body;Body;Body
cg11660018	II	11	86188563	F				PRSS23	PRSS23	NM_007173	TSS1500	chr11:86511184-86511889	N_Shore
cg11692477	I	2	190153722	R			TRUE	SLC40A1;SLC40A1	SLC40A1	NM_014585;NM_014585	5'UTR;1stExon	chr2:190445459-190445983	Island
cg11701312	II	19	63589309	F				RPS5	RPS5	NM_001009	TSS1500	chr19:58897721-58898878	N_Shore
cg11730703	I	14	104238652	R				INF2;INF2;INF2	INF2	NM_022489;NM_032714;NM_001031714	5'UTR;5'UTR;5'UTR	chr14:105167663-105168129	N_Shore	high-CpG:104238496-104238838
cg11739148	II	15	29409404	F		rs77743726		KLF13	KLF13	NM_015995	Body	chr15:31617763-31620908	S_Shore
cg11779204	II	5	11045621	F				CTNND2	CTNND2	NM_001332	Body
cg11794215	II	17	32497929	R
cg11804350	II	12	6105416	F				VWF	VWF	NM_000552	TSS1500
cg11809157	I	19	52426555	R				BBC3;BBC3;BBC3;BBC3	BBC3	NM_014417;NM_001127241;NM_001127240;NM_001127242	TSS1500;Body;Body;Body	chr19:47733884-47734806	Island
cg11814935	I	1	201124981	R		rs79960459		RABIF	RABIF	NM_002871	TSS200	chr1:202857683-202858394	Island
cg11843502	I	1	7766102	F				PER3	PER3	NM_016831	TSS1500	chr1:7843460-7843693	Island
cg11870561	II	7	33740087	F	rs73100013
cg11902728	I	19	40478420	F				MAG;MAG	MAG	NM_002361;NM_080600	Body;Body	chr19:35786551-35786962	Island
cg11902777	II	5	421843	F				AHRR	AHRR	NM_020731	Body	chr5:370185-370422	N_Shore
cg11925103	I	19	1344208	F				NDUFS7	NDUFS7	NM_024407	Body	chr19:1393155-1393470	Island
cg11927233	II	5	170749147	F				NPM1;NPM1;NPM1	NPM1	NM_002520;NM_199185;NM_001037738	Body;Body;Body	chr5:170814447-170815655	S_Shore
cg11930700	I	6	108288340	R		rs57736952
cg12033822	II	20	44423998	R				SLC35C2;SLC35C2;SLC35C2	SLC35C2	NM_015945;NM_173179;NM_173073	5'UTR;5'UTR;5'UTR	chr20:44992677-44993103	N_Shelf
cg12044210	II	15	27001150	F			TRUE	APBA2;APBA2;APBA2;APBA2	APBA2	NM_005503;NM_005503;NM_001130414;NM_001130414	5'UTR;1stExon;1stExon;5'UTR
cg12058781	II	1	89436484	F	rs77037476			GBP4	GBP4	NM_052941	Body
cg12075928	II	8	141870489	F				PTK2;PTK2	PTK2	NM_153831;NM_005607	Body;Body
cg12090052	I	6	35217413	R				TCP11;TCP11	TCP11	NM_001093728;NM_018679	TSS1500;TSS1500	chr6:35108801-35109499	Island
cg12145289	I	11	65142487	F				PCNXL3	PCNXL3	NM_032223	Body	chr11:65382824-65383857	S_Shelf
cg12147622	II	10	73691438	R								chr10:74020773-74021023	S_Shore
cg12168066	II	14	52534564	R
cg12219123	I	1	19510998	R				AKR7A2;PQLC2;PQLC2;PQLC2	AKR7A2	NM_003689;NM_017765;NM_001040125;NM_001040126	1stExon;TSS1500;TSS1500;TSS1500	chr1:19638207-19639309	Island
cg12276019	II	8	11095357	R				XKR6	XKR6	NM_173683	Body	chr8:11057684-11058479	Island
cg12279175	II	2	1593214	F
cg12303084	II	20	45419148	F	rs6018420			ZMYND8;ZMYND8;ZMYND8	ZMYND8	NM_012408;NM_183047;NM_183048	TSS1500;TSS1500;TSS1500
cg12317505	I	10	17100412	R		rs77826319		CUBN	CUBN	NM_001081	Body
cg12340381	I	13	36722788	F	rs4290356
cg12364755	II	17	2445392	F				PAFAH1B1	PAFAH1B1	NM_000430	5'UTR	chr17:2496493-2498023	S_Shore
cg12384262	I	21	44569153	F				PFKL;PFKL	PFKL	NR_024108;NM_002626	Body;Body	chr21:45744313-45744847	Island
cg12406027	II	19	44308658	F				PAK4;PAK4;PAK4;PAK4;PAK4	PAK4	NM_005884;NM_001014832;NM_001014835;NM_001014831;NM_001014834	5'UTR;5'UTR;5'UTR;5'UTR;5'UTR	chr19:39616277-39616819	Island
cg12416053	II	3	77605088	R				ROBO2;ROBO2	ROBO2	NM_001128929;NM_002942	Body;Body
cg12432846	I	1	85514487	F	rs2735594			BCL10	BCL10	NM_003921	Body	chr1:85741865-85742535	Island
cg12482260	I	6	97452636	F				NDUFAF4	NDUFAF4	NM_014165	TSS200	chr6:97345266-97345973	Island
cg12484845	I	19	20377052	R		rs76538538		ZNF826	ZNF826	NM_001039884	5'UTR	chr19:20585179-20585518	Island
cg12513616	II	5	177303583	F	rs6878985	rs13436787						chr5:177370962-177371612	Island
cg12547807	II	1	9396338	F
cg12554573	II	3	51951707	R			TRUE	PARP3;RRP9;PARP3;PARP3;PARP3	PARP3	NM_001003931;NM_004704;NM_001003931;NM_005485;NM_005485	5'UTR;TSS1500;1stExon;1stExon;5'UTR	chr3:51975612-51976505	S_Shore
cg12584590	II	12	118562920	R				TMEM233	TMEM233	NM_001136534	3'UTR
cg12593793	II	1	154340759	F
cg12617538	I	9	69076390	R								chr9:69785274-69787720	Island
cg12617684	II	11	2321411	F
cg12623107	II	11	18302977	R				GTF2H1;GTF2H1	GTF2H1	NM_001142307;NM_005316	5'UTR;5'UTR	chr11:18343625-18344238	S_Shelf
cg12636538	I	11	118406249	F				SLC37A4;SLC37A4;SLC37A4;SLC37A4;SLC37A4	SLC37A4	NM_001164277;NM_001164278;NM_001164280;NM_001467;NM_001164279	5'UTR;5'UTR;TSS1500;5'UTR;5'UTR	chr11:118900986-118901749	Island
cg12655542	II	2	20220787	F
cg12660445	II	15	64582791	R		rs11549586		SNORD18A;RPL4;SNORD18B;SNORD16	SNORD18A	NR_002441;NM_000968;NR_002442;NR_002440	TSS200;Body;TSS1500;TSS1500
cg12661610	II	4	3382451	F				RGS12;RGS12;RGS12	RGS12	NM_198229;NM_198227;NM_002926	Body;Body;Body	chr4:3414681-3415353	N_Shelf
cg12678834	II	11	118258872	F				CXCR5	CXCR5	NM_001716	TSS1500
cg12720459	II	14	55654845	F				PELI2;PELI2	PELI2	NM_021255;NM_021255	1stExon;5'UTR	chr14:56585042-56586234	Island	high-CpG:55654607-55654924
cg12742432	I	1	27550447	R				SYTL1	SYTL1	NM_032872	Body	chr1:27675919-27678016	Island
cg12747410	II	11	60280649	R				MS4A15;MS4A15	MS4A15	NM_001098835;NM_152717	TSS1500;TSS1500
cg12752325	II	11	2094451	F
cg12761472	II	6	119138615	F		rs78632041
cg12803068	II	7	44969444	F				MYO1G	MYO1G	NM_033054	Body	chr7:45002111-45002845	S_Shore
cg12806681	II	5	421394	R				AHRR	AHRR	NM_020731	Body	chr5:370185-370422	N_Shore
cg12867237	I	11	44044116	F				ACCS;ACCS	ACCS	NM_001127219;NM_032592	TSS200;TSS1500	chr11:44087518-44088165	Island
cg12873476	I	8	142471910	R								chr8:142401533-142402494	S_Shore
cg12876356	II	1	92719413	F	rs77096733			GFI1;GFI1;GFI1	GFI1	NM_001127215;NM_001127216;NM_005263	Body;Body;Body	chr1:92945907-92952609	Island
cg12880967	I	11	63560620	R				MACROD1	MACROD1	NM_014067	Body	chr11:63803375-63804365	Island
cg12920393	I	6	27215124	F				HIST1H2BK;HIST1H4I	HIST1H2BK	NM_080593;NM_003495	3'UTR;1stExon	chr6:27107138-27107394	Island
cg12950624	I	19	50691994	F				RTN2;RTN2;RTN2;RTN2	RTN2	NM_206900;NM_005619;NM_206900;NM_005619	1stExon;1stExon;5'UTR;5'UTR	chr19:45999761-46000210	Island
cg12989650	II	17	8154053	F			TRUE	ARHGEF15	ARHGEF15	NM_173728	TSS1500
cg12992443	II	20	34527342	R				DLGAP4;DLGAP4;DLGAP4	DLGAP4	NM_183006;NM_001042486;NM_014902	Body;5'UTR;Body	chr20:35089448-35089998	S_Shelf
cg13009654	II	5	137830151	F				EGR1	EGR1	NM_001964	Body	chr5:137799615-137802253	Island
cg13038618	II	14	76537144	F	rs77768261
cg13039251	II	5	32054358	R				PDZD2	PDZD2	NM_178140	Body
cg13086586	II	4	56997906	F			TRUE	PAICS;PAICS;PAICS;PPAT	PAICS	NM_006452;NM_001079525;NM_001079524;NM_002703	Body;Body;Body;TSS1500	chr4:57301340-57302670	S_Shore
cg13092108	II	1	26729871	R				RPS6KA1	RPS6KA1	NM_002953	Body	chr1:26856191-26856684	S_Shore
cg13127741	II	20	30795482	F				COMMD7;COMMD7	COMMD7	NM_053041;NM_001099339	TSS200;TSS200	chr20:31330957-31331410	S_Shore
cg13184736	I	1	68071997	F				GNG12	GNG12	NM_018841	TSS1500	chr1:68298371-68299315	S_Shore
cg13193840	I	2	232993533	F								chr2:233283397-233285959	Island
cg13247990	II	16	45339677	F			TRUE	MYLK3;MYLK3	MYLK3	NM_182493;NM_182493	5'UTR;1stExon
cg13256912	II	3	11186081	R				HRH1;HRH1	HRH1	NM_001098213;NM_001098212	5'UTR;5'UTR
cg13286990	II	X	40578121	F				LOC100132831	LOC100132831	NR_027761	TSS1500	chrX:40691960-40692446	S_Shore
cg13324357	I	11	42413127	R
cg13324539	I	4	37860888	F
cg13397649	I	18	12366968	R				AFG3L2	AFG3L2	NM_006796	1stExon	chr18:12376538-12377306	Island
cg13399816	II	1	68072056	F				GNG12	GNG12	NM_018841	TSS1500	chr1:68298371-68299315	S_Shore
cg13412452	II	9	134534592	F		rs11243872		DDX31;GTF3C4;DDX31	DDX31	NM_138620;NM_012204;NM_022779	Body;TSS1500;Body	chr9:135545001-135546462	N_Shore
cg13424330	I	19	17047517	R				HAUS8;MYO9B;MYO9B;HAUS8	HAUS8	NM_001011699;NM_001130065;NM_004145;NM_033417	TSS200;TSS200;TSS200;TSS200	chr19:17186043-17187233	Island
cg13440641	I	7	86620516	F				DMTF1;DMTF1;DMTF1;DMTF1;DMTF1	DMTF1	NM_021145;NM_001142327;NR_024550;NR_024549;NM_001142326	5'UTR;5'UTR;Body;Body;5'UTR	chr7:86781624-86782194	S_Shore
cg13444392	II	4	1578242	R
cg13461130	I	9	139521397	R				PNPLA7;PNPLA7	PNPLA7	NM_152286;NM_001098537	Body;Body	chr9:140401252-140401456	S_Shore
cg13471374	I	9	4794137	R				RCL1	RCL1	NM_005772	Body	chr9:4804490-4804780	N_Shore
cg13500388	II	16	65619636	F			TRUE	CBFB;CBFB	CBFB	NM_001755;NM_022845	TSS1500;TSS1500	chr16:67062613-67064012	N_Shore
cg13502545	II	15	24041138	R
cg13518625	II	8	29578757	F
cg13532410	II	3	54707622	F				CACNA2D3	CACNA2D3	NM_018398	Body
cg13541527	II	6	31912057	F				C6orf48;C6orf48;SNORD52	C6orf48	NM_001040437;NM_001040438;NR_002742	5'UTR;5'UTR;TSS1500	chr6:31802598-31802823	S_Shore
cg13543915	II	9	133283614	F
cg13566059	I	X	132180081	R				TFDP3	TFDP3	NM_016521	TSS200
cg13576178	I	19	63654658	F				ZNF324B	ZNF324B	NM_207395	TSS200	chr19:58962740-58963343	Island
cg13583535	II	18	72897029	F				MBP;MBP	MBP	NM_001025100;NM_001025101	Body;Body	chr18:74770351-74770590	N_Shelf
cg13633560	II	11	76058569	F			TRUE	LRRC32;LRRC32;LRRC32	LRRC32	NM_001128922;NM_005512;NM_005512	5'UTR;1stExon;5'UTR	chr11:76381449-76382295	N_Shore
cg13642800	I	12	76572178	F
cg13657200	II	9	116305850	R				DFNB31;DFNB31	DFNB31	NM_015404;NM_001083885	Body;TSS1500	chr9:117266468-117268094	N_Shore
cg13668025	II	3	67789010	F	rs73092622			SUCLG2	SUCLG2	NM_003848	TSS1500	chr3:67704628-67705051	S_Shore
cg13668129	II	19	46459915	R			TRUE	HNRNPUL1	HNRNPUL1	NM_144732	TSS1500	chr19:41769215-41769417	N_Shore
cg13675319	I	9	31244329	R								chr9:31253816-31254763	Island
cg13708645	II	12	120458688	R				KDM2B;KDM2B	KDM2B	NM_032590;NM_001005366	Body;Body	chr12:121975028-121976140	N_Shore
cg13709054	I	6	32047983	F	rs75831035			DOM3Z;STK19;STK19;DOM3Z;STK19	DOM3Z	NM_005510;NM_004197;NM_032454;NM_005510;NR_026717	5'UTR;Body;Body;1stExon;Body	chr6:31939730-31940559	Island	high-CpG:32047668-32048051
cg13745346	II	16	87572024	F	rs35995023		TRUE	CBFA2T3	CBFA2T3	NM_005187	TSS1500
cg13750180	II	7	5828977	F				ZNF815	ZNF815	NR_023382	TSS1500	chr7:5862830-5863066	N_Shore
cg13762887	I	9	130557552	R				ZER1	ZER1	NM_006336	Body
cg13784312	I	9	133598886	R				RAPGEF1	RAPGEF1	NM_005312	Body
cg13787850	II	9	101235772	R
cg13789443	II	7	151354540	R				GALNT11	GALNT11	NM_022087	5'UTR	chr7:151722590-151723241	S_Shore
cg13832201	II	17	19223114	F				MAPK7;MAPK7;MAPK7;MAPK7	MAPK7	NM_002749;NM_139033;NM_139032;NM_139034	Body;Body;5'UTR;Body	chr17:19281000-19282541	Island
cg13849727	I	9	15800627	R				C9orf93	C9orf93	NM_173550	Body
cg13852730	II	15	60532320	F
cg13910681	II	9	129780420	R				FAM102A	FAM102A	NM_001035254	Body	chr9:130742515-130743486	N_Shore
cg13916835	II	17	2025181	F				SMG6;SMG6	SMG6	NM_017575;NM_001170957	Body;Body
cg13937905	I	12	51898818	R				RARG;RARG	RARG	NM_001042728;NM_000966	Body;Body	chr12:53613716-53615103	N_Shore
cg13951797	II	16	2144382	R				TRAF7	TRAF7	NM_032271	TSS1500	chr16:2205207-2205902	N_Shore
cg13958324	II	10	63515534	F				ARID5B	ARID5B	NM_032199	Body
cg13976502	II	14	73297628	F				C14orf43;C14orf43	C14orf43	NM_001043318;NM_194278	5'UTR;TSS1500	chr14:74225626-74227209	S_Shore
cg13985437	II	11	76058692	F				LRRC32;LRRC32	LRRC32	NM_001128922;NM_005512	5'UTR;TSS200	chr11:76381449-76382295	N_Shore	low-CpG:76058599-76058717
cg14007706	II	19	6410035	R				SLC25A23	SLC25A23	NM_024103	Body	chr19:6459235-6460651	N_Shore
cg14014731	II	9	19368679	R				RPS6	RPS6	NM_001010	Body	chr9:19379794-19380341	N_Shore
cg14034325	II	10	43211465	R				HNRNPF;HNRNPF;HNRNPF;HNRNPF;HNRNPF;HNRNPF	HNRNPF	NM_001098207;NM_001098205;NM_001098208;NM_001098206;NM_001098204;NM_004966	5'UTR;5'UTR;5'UTR;5'UTR;5'UTR;5'UTR	chr10:43891546-43892917	N_Shore
cg14056470	I	19	45009334	R				DYRK1B;DYRK1B;DYRK1B	DYRK1B	NM_006484;NM_004714;NM_006483	Body;Body;Body	chr19:40314926-40315144	S_Shelf
cg14065224	II	2	98194658	F				VWA3B	VWA3B	NM_144992	Body
cg14074174	II	19	7892206	F				SNAPC2;SNAPC2	SNAPC2	NR_030717;NM_003083	Body;Body	chr19:7985065-7985390	S_Shore
cg14082938	I	9	38314237	F
cg14120703	II	9	138535923	F				NOTCH1	NOTCH1	NM_017617	Body	chr9:139417115-139417518	N_Shore
cg14153876	I	2	157001019	R				GPD2;GPD2	GPD2	NM_001083112;NM_000408	5'UTR;TSS200	chr2:157292102-157292646	S_Shore
cg14170437	II	17	70055347	F				CD300C	CD300C	NM_006678	TSS1500
cg14191885	II	10	81766371	R
cg14195606	I	4	91368068	F	rs6813238			FAM190A	FAM190A	NM_001145065	5'UTR
cg14242958	I	11	101290903	R				KIAA1377;ANGPTL5	KIAA1377	NM_020802;NM_178127	TSS200;5'UTR	chr11:101785594-101786128	Island
cg14254999	II	2	231498773	R		rs75125622		GPR55	GPR55	NM_005683	TSS1500
cg14257543	II	9	32937125	R		rs10971239
cg14303616	II	3	188400449	F				RTP1	RTP1	NM_153708	Body	chr3:186917411-186917756	Island
cg14312334	I	12	118726539	F				CIT	CIT	NM_007174	Body	chr12:120241921-120242233	Island
cg14313916	I	8	8677427	F	rs78646012
cg14316231	II	8	42014257	R				MYST3;MYST3;MYST3	MYST3	NM_001099413;NM_001099412;NM_006766	Body;Body;Body
cg14337844	I	14	98810338	R								chr14:99739801-99740920	Island
cg14404146	I	9	19531945	R				SLC24A2	SLC24A2	NM_020344	Body
cg14412794	II	4	184331157	R				WWC2	WWC2	NM_024949	Body
cg14414124	II	2	68318877	F	rs73935325			PPP3R1	PPP3R1	NM_000945	Body
cg14429979	II	11	999801	F	rs71756594			AP2A2	AP2A2	NM_012305	Body	chr11:1010479-1010753	N_Shore
cg14430629	II	17	19254122	R				RNF112	RNF112	NM_007148	TSS1500
cg14487577	II	6	52120349	R				MIR133B	MIR133B	NR_029903	TSS1500
cg14515381	II	9	35063808	F	rs17878564	rs41274875		VCP	VCP	NM_007126	TSS1500	chr9:35071756-35072885	S_Shore
cg14554244	II	9	138513777	R				NOTCH1	NOTCH1	NM_017617	Body	chr9:139395020-139395287	N_Shore
cg14571710	II	6	30763875	F				KIAA1949;NRM;KIAA1949	KIAA1949	NM_001134870;NM_007243;NM_133471	TSS1500;3'UTR;TSS1500	chr6:30654392-30654934	S_Shore
cg14580211	II	5	150141492	R				C5orf62	C5orf62	NM_032947	Body	chr5:150158223-150158654	S_Shelf
cg14582009	II	19	52891709	R				GLTSCR1	GLTSCR1	NM_015711	Body	chr19:48202088-48202541	N_Shelf
cg14595275	I	17	59429487	R				C17orf72	C17orf72	NM_001164257	1stExon
cg14606129	II	4	55109467	R
cg14614754	II	1	120091446	R		rs11802728
cg14624207	II	11	67898774	F				LRP5	LRP5	NM_002335	Body
cg14628803	I	12	20827021	F
cg14647125	I	5	456112	R				AHRR	AHRR	NM_020731	Body
cg14651082	II	12	123711892	F								chr12:125145445-125145669	S_Shore
cg14681176	I	17	77465661	R				SIRT7	SIRT7	NM_016538	Body	chr17:79875425-79876124	N_Shelf
cg14712058	I	19	16849083	R				SIN3B	SIN3B	NM_015260	Body	chr19:16989009-16989700	N_Shore
cg14719752	I	21	42910539	R								chr21:44037276-44037478	Island
cg14743683	II	7	157565548	R				PTPRN2;PTPRN2;PTPRN2	PTPRN2	NM_002847;NM_130842;NM_130843	Body;Body;Body
cg14753356	II	6	30828087	R
cg14768782	I	3	130195683	R				KIAA1257	KIAA1257	NM_020741	TSS200	chr3:128712404-128713058	Island
cg14778576	II	3	161960152	F				PPM1L	PPM1L	NM_139245	Body	chr3:160472310-160474487	S_Shelf
cg14781190	I	1	31658410	R	rs79335452			SERINC2	SERINC2	NM_178865	TSS200	chr1:31885794-31887010	Island
cg14787287	II	1	94360177	F				ABCA4	ABCA4	NM_000350	TSS1500
cg14791530	II	1	84813445	F				CTBS	CTBS	NM_004388	TSS1500	chr1:85039825-85040344	S_Shore
cg14796406	II	7	80385625	F				SEMA3C	SEMA3C	NM_006379	5'UTR	chr7:80548306-80548726	N_Shore
cg14817490	II	5	445920	F				AHRR	AHRR	NM_020731	Body
cg14840863	I	2	3642069	F	rs61375113			COLEC11;COLEC11	COLEC11	NM_024027;NM_199235	Body;Body
cg14860917	II	8	18915720	R				PSD3	PSD3	NM_015310	TSS1500	chr8:18871072-18872046	Island
cg14878128	II	7	20621677	R				ABCB5	ABCB5	NM_001163941	TSS200
cg14902389	II	2	98709117	R			TRUE	MGAT4A	MGAT4A	NM_012214	Body
cg14905634	II	12	71343636	F				TRHDE	TRHDE	NM_013381	3'UTR
cg14910395	II	19	53633798	F				GRIN2D	GRIN2D	NM_000836	Body	chr19:48945800-48947636	N_Shelf
cg14923379	II	X	63337616	F				FAM123B	FAM123B	NM_152424	5'UTR	chrX:63424198-63426190	N_Shelf
cg14941559	I	3	138090898	R				NCK1	NCK1	NM_006153	5'UTR
cg14964274	II	1	213863179	F	rs60590154			USH2A	USH2A	NM_206933	3'UTR
cg14975410	II	3	172662764	F								chr3:171177829-171178964	S_Shore
cg15009352	I	1	22136512	F				HSPG2	HSPG2	NM_005529	TSS200
cg15010854	I	17	76623180	F				BAIAP2;FLJ90757;BAIAP2;BAIAP2;BAIAP2	BAIAP2	NM_017450;NR_026857;NM_001144888;NM_017451;NM_006340	TSS1500;TSS200;TSS1500;TSS1500;TSS1500	chr17:79008929-79009762	N_Shore	high-CpG:76623079-76623204
cg15022400	II	15	42815453	F				TRIM69;TRIM69	TRIM69	NM_080745;NM_182985	TSS1500;TSS1500
cg15034413	II	10	76503211	F
cg15036326	II	17	24072835	F				RPL23A;SNORD4A	RPL23A	NM_000984;NR_000010	Body;TSS1500	chr17:27046856-27047273	S_Shore
cg15059065	I	19	17215961	F				NR2F6	NR2F6	NM_005234	Body	chr19:17355181-17356471	N_Shore
cg15105252	II	17	17236208	F
cg15110219	II	1	17562853	R				PADI4	PADI4	NM_012387	3'UTR
cg15159987	II	19	16864890	F				CPAMD8	CPAMD8	NM_015692	3'UTR	chr19:17007101-17008857	N_Shelf
cg15187398	II	19	2044896	F				MOBKL2A	MOBKL2A	NM_130807	5'UTR	chr19:2095395-2095727	N_Shore
cg15258980	II	2	68815101	F			TRUE	ARHGAP25;ARHGAP25	ARHGAP25	NM_001166277;NM_001007231	TSS1500;TSS1500
cg15267250	II	3	129628754	R								chr3:128145257-128145656	S_Shore
cg15281724	II	6	139617687	R				TXLNB	TXLNB	NM_153235	Body
cg15340709	I	7	157555861	R				PTPRN2;PTPRN2;PTPRN2	PTPRN2	NM_002847;NM_130842;NM_130843	Body;Body;Body
cg15342087	II	6	30828188	R
cg15344028	II	2	204509755	F			TRUE	ICOS;ICOS	ICOS	NM_012092;NM_012092	5'UTR;1stExon
cg15369419	I	2	207654150	F				KLF7	KLF7	NM_003709	3'UTR
cg15386853	II	1	3296859	F				PRDM16;PRDM16	PRDM16	NM_022114;NM_199454	Body;Body	chr1:3307069-3307285	N_Shore
cg15417641	II	3	53675181	R				CACNA1D;CACNA1D;CACNA1D	CACNA1D	NM_001128839;NM_000720;NM_001128840	Body;Body;Body
cg15433604	I	19	18803513	F	rs2238652			UPF1	UPF1	NM_002911	TSS1500	chr19:18942432-18943127	Island
cg15464363	I	22	30479800	R				DEPDC5;DEPDC5;DEPDC5	DEPDC5	NM_001007188;NM_014662;NM_001136029	TSS1500;TSS1500;TSS1500	chr22:32149762-32150064	Island
cg15474579	II	6	36753790	R				CDKN1A;CDKN1A	CDKN1A	NM_078467;NM_000389	TSS1500;TSS1500	chr6:36646244-36648465	N_Shore
cg15514751	II	1	153216254	R	rs77138937			CKS1B;CKS1B	CKS1B	NR_024163;NM_001826	Body;Body	chr1:154946237-154946498	S_Shelf
cg15542713	II	1	42158168	R				HIVEP3;HIVEP3	HIVEP3	NM_024503;NM_001127714	TSS1500;TSS1500	chr1:42383640-42384003	S_Shore
cg15587018	I	6	45251958	F	rs6903425			SUPT3H;SUPT3H	SUPT3H	NM_003599;NM_181356	Body;Body
cg15588941	II	3	48911569	F				SLC25A20	SLC25A20	NM_000387	TSS200	chr3:48936041-48936457	S_Shore
cg15614155	II	5	179016198	R								chr5:179084875-179085338	N_Shore
cg15645254	I	11	89541066	F				NAALAD2	NAALAD2	NM_005467	Body
cg15658543	I	7	2992835	F				CARD11	CARD11	NM_032415	5'UTR
cg15677364	II	6	30795200	R				TUBB	TUBB	NM_178014	TSS1500	chr6:30687941-30688213	N_Shore
cg15691199	II	14	22659259	R			TRUE	CEBPE	CEBPE	NM_001805	TSS1500
cg15693572	II	3	22387389	R								chr3:22413492-22414365	N_Shore
cg15724941	I	4	125480675	F		rs555170
cg15734706	I	12	51900347	F				RARG;RARG;RARG	RARG	NM_001042728;NM_001042728;NM_000966	1stExon;5'UTR;Body	chr12:53613716-53615103	Island	high-CpG:51900170-51900417
cg15756928	II	6	55375097	R				GFRAL	GFRAL	NM_207410	3'UTR
cg15777910	I	17	3435656	F	rs78348853			TRPV1;TRPV1;TRPV1;TRPV1	TRPV1	NM_080704;NM_018727;NM_080706;NM_080705	Body;Body;Body;Body
cg15874144	I	3	159097601	F	rs11716919
cg15888699	I	11	57054828	R				TIMM10	TIMM10	NM_012456	TSS200
cg15894467	I	1	46440934	R				C1orf190;POMGNT1	C1orf190	NM_001013615;NR_024332	TSS1500;Body	chr1:46668821-46669258	N_Shore
cg15911114	II	5	52817283	R				FST;FST	FST	NM_006350;NM_013409	3'UTR;Body	chr5:52777788-52777996	S_Shelf
cg15959715	I	10	26546719	R				GAD2;GAD2	GAD2	NM_001134366;NM_000818	Body;Body	chr10:26504383-26507434	Island
cg15999356	II	11	101495965	F				YAP1;YAP1	YAP1	NM_001130145;NM_006106	Body;Body
cg16047567	II	1	12586830	R				DHRS3	DHRS3	NM_004753	Body
cg16062877	II	17	22822542	F				KSR1	KSR1	NM_014238	TSS1500
cg16063474	II	2	119730475	F				STEAP3;STEAP3;STEAP3	STEAP3	NM_018234;NM_182915;NM_001008410	Body;Body;Body
cg16098304	II	2	242385824	F				GAL3ST2	GAL3ST2	NM_022134	Body
cg16105594	I	5	88215851	R				MEF2C;MEF2C	MEF2C	NM_001131005;NM_002397	5'UTR;TSS1500	chr5:88179866-88180258	Island
cg16145216	I	1	42158249	R	rs6668954			HIVEP3;HIVEP3	HIVEP3	NM_024503;NM_001127714	TSS1500;TSS1500	chr1:42383640-42384003	S_Shore
cg16149164	II	14	104688353	F				JAG2;JAG2	JAG2	NM_002226;NM_145159	Body;Body	chr14:105616987-105617309	Island
cg16157016	I	22	36800210	F				PICK1;PICK1;PICK1	PICK1	NM_001039583;NM_001039584;NM_012407	Body;Body;Body	chr22:38470263-38470484	Island
cg16168311	II	1	154828571	R			TRUE	APOA1BP	APOA1BP	NM_144772	Body	chr1:156561485-156561880	S_Shore
cg16201146	II	20	19139526	R								chr20:19192459-19193902	N_Shore
cg16219322	II	5	452012	F				AHRR	AHRR	NM_020731	Body
cg16226300	II	6	133177828	F	rs11543334			RPS12;SNORD101	RPS12	NM_001016;NR_002434	Body;TSS1500	chr6:133135364-133135829	S_Shore
cg16254309	II	7	145445085	R			TRUE	CNTNAP2	CNTNAP2	NM_014141	Body	chr7:145813030-145814084	S_Shore
cg16255816	II	17	37143337	R		rs73983629		HAP1;HAP1;HAP1	HAP1	NM_001079870;NM_177977;NM_001079871	Body;Body;Body	chr17:39889956-39891489	N_Shore
cg16261572	II	5	179041311	R				CBY3	CBY3	NM_001164444	TSS1500	chr5:179105169-179106412	S_Shelf
cg16278828	I	15	73435627	R				MAN2C1	MAN2C1	NM_006715	Body	chr15:75648404-75648709	Island
cg16280946	I	22	19046554	R								chr22:20708651-20716555	Island
cg16290996	II	1	172102612	R				GAS5;SNORD78;SNORD76;SNORD77;SNORD44;SNORD79	GAS5	NR_002578;NR_003944;NR_003942;NR_003943;NR_002750;NR_003939	Body;TSS1500;TSS200;TSS1500;TSS1500;TSS1500	chr1:173837172-173837917	N_Shore
cg16314263	II	12	9118587	R				A2M	A2M	NM_000014	Body			low-CpG:9118440-9118601
cg16357582	II	1	199743180	F				CSRP1;CSRP1	CSRP1	NM_001144773;NM_004078	TSS200;TSS200	chr1:201475885-201476516	S_Shore
cg16361253	II	6	47732235	R				GPR111	GPR111	NM_153839	TSS200
cg16385237	I	11	74377751	F				NEU3;NEU3	NEU3	NM_006656;NM_006656	5'UTR;1stExon	chr11:74699815-74700186	Island
cg16391678	I	16	30393098	F				ITGAL;ITGAL	ITGAL	NM_002209;NM_001114380	Body;Body	chr16:30485382-30485721	Island
cg16398761	I	14	73289991	F				C14orf43;C14orf43	C14orf43	NM_001043318;NM_194278	5'UTR;5'UTR
cg16422343	II	6	36672686	R				SFRS3	SFRS3	NM_003017	Body	chr6:36561907-36562412	S_Shelf
cg16475705	I	4	96688588	R				UNC5C	UNC5C	NM_003728	Body	chr4:96469456-96469667	Island
cg16494843	I	7	93260633	R
cg16519923	II	16	30393311	F				ITGAL;ITGAL	ITGAL	NM_002209;NM_001114380	Body;Body	chr16:30485382-30485721	S_Shore
cg16541026	II	3	49001938	R				P4HTM;P4HTM	P4HTM	NM_177939;NM_177938	TSS1500;TSS1500	chr3:49027116-49028356	N_Shore
cg16555896	II	1	2306216	R				MORN1	MORN1	NM_024848	Body	chr1:2316353-2316749	Island
cg16556677	II	11	2678977	R				KCNQ1OT1;KCNQ1;KCNQ1	KCNQ1OT1	NR_002728;NM_000218;NM_181798	TSS1500;Body;Body	chr11:2720410-2722087	S_Shore
cg16582889	II	8	145699246	R				GPT	GPT	NM_005309	TSS1500	chr8:145730390-145732205	N_Shore
cg16602460	II	6	32264049	R				PBX2	PBX2	NM_002586	Body			low-CpG:32263867-32264128
cg16608652	II	1	191422013	R			TRUE	B3GALT2;B3GALT2;CDC73	B3GALT2	NM_003783;NM_003783;NM_024529	5'UTR;1stExon;Body
cg16608731	II	17	24395114	R				PIPOX	PIPOX	NM_016518	Body
cg16611234	II	11	58626651	F								chr11:58869805-58870076	Island
cg16636692	II	6	27223228	F	rs35209214			HIST1H2BK;HIST1H2AH	HIST1H2BK	NM_080593;NM_080596	TSS1500;1stExon	chr6:27114222-27115181	S_Shore
cg16646054	II	5	150137919	F				C5orf62	C5orf62	NM_032947	TSS200	chr5:150158223-150158654	N_Shore
cg16650002	I	7	48050185	F				C7orf57	C7orf57	NM_001100159	Body
cg16677528	II	2	113388284	R				IL1F7;IL1F7;IL1F7;IL1F7;IL1F7	IL1F7	NM_173204;NM_173203;NM_173202;NM_173205;NM_014439	Body;Body;Body;TSS1500;Body
cg16681031	I	17	75938475	F				RNF213	RNF213	NM_020914	Body	chr17:78321461-78321987	S_Shore
cg16702313	II	14	73321679	R				C14orf43	C14orf43	NM_001043318	5'UTR	chr14:74253387-74254188	N_Shore
cg16708465	II	13	94731098	R				ABCC4;ABCC4	ABCC4	NM_001105515;NM_005845	Body;Body
cg16709512	I	5	101325073	R		rs74618017
cg16724696	I	11	118497737	R				HINFP;HINFP	HINFP	NM_015517;NM_198971	5'UTR;5'UTR	chr11:118991886-118992751	Island
cg16727862	I	15	23646790	F				ATP10A	ATP10A	NM_024490	Body
cg16736826	II	1	41724099	R				EDN2	EDN2	NM_001956	TSS1500
cg16754643	I	12	132028426	F				ZNF605;ZNF605	ZNF605	NM_183238;NM_001164715	Body;Body
cg16775460	II	17	75599076	F				TBC1D16	TBC1D16	NM_019020	Body	chr17:77983980-77984482	Island
cg16786458	II	5	149089013	F			TRUE	PPARGC1B	PPARGC1B	NM_133263	TSS1500	chr5:149109570-149111750	N_Shore
cg16794579	II	16	17469920	F				XYLT1	XYLT1	NM_022166	Body
cg16812288	I	4	121690738	R
cg16822666	II	17	32730773	R				ACACA;ACACA;ACACA;ACACA;ACACA;ACACA;ACACA	ACACA	NM_198838;NM_198839;NM_198837;NM_198834;NM_198838;NM_198837;NM_198836	5'UTR;Body;5'UTR;Body;1stExon;1stExon;Body
cg16830479	I	X	64624499	R				ZC3H12B	ZC3H12B	NM_001010888	TSS1500
cg16834212	II	3	67789190	F	rs76507874			SUCLG2	SUCLG2	NM_003848	TSS1500	chr3:67704628-67705051	S_Shore
cg16851858	II	8	7919803	F								chr8:7885460-7885933	N_Shelf
cg16906995	I	8	30066171	F	rs13278461
cg16922869	II	3	130744458	F				H1FOO	H1FOO	NM_153833	TSS1500
cg17012863	I	10	91001782	F				LIPA;LIPA	LIPA	NM_001127605;NM_000235	TSS200;TSS200	chr10:91011325-91011864	Island
cg17024919	II	3	21767252	F				ZNF385D	ZNF385D	NM_024697	Body
cg17025683	II	1	172102843	R				SNORD78;ZBTB37;SNORD75;ZBTB37;SNORD76;GAS5;SNORD77;SNORD44	SNORD78	NR_003944;NM_032522;NR_003941;NM_001122770;NR_003942;NR_002578;NR_003943;NR_002750	TSS1500;TSS1500;TSS200;TSS1500;TSS1500;Body;TSS1500;TSS1500	chr1:173837172-173837917	N_Shore
cg17054485	I	17	63715668	R								chr17:66201166-66202196	S_Shore
cg17063731	I	7	107079893	F		rs2395908
cg17065712	II	10	80520611	R				ZMIZ1	ZMIZ1	NM_020338	5'UTR
cg17087741	II	2	232991254	F	rs13003189	rs62192181						chr2:233283397-233285959	N_Shore
cg17114402	II	2	97142197	R				ANKRD36	ANKRD36	NM_001164315	TSS1500	chr2:97778469-97779540	Island
cg17267720	I	15	32183540	F				PGBD4	PGBD4	NM_152595	1stExon	chr15:34393814-34394264	S_Shore
cg17287155	I	5	446347	F	rs6899226			AHRR	AHRR	NM_020731	Body
cg17294479	II	X	102357060	F				BEX4;BEX4	BEX4	NM_001080425;NM_001127688	5'UTR;5'UTR	chrX:102469940-102470419	Island
cg17306814	II	3	171773926	R				SLC7A14	SLC7A14	NM_020949	5'UTR
cg17333042	II	10	102812191	F				KAZALD1	KAZALD1	NM_030929	5'UTR	chr10:102820488-102822874	Island
cg17372101	II	7	147131655	F	rs851670			CNTNAP2	CNTNAP2	NM_014141	Body
cg17391741	II	5	141051565	F	rs449026							chr5:141071624-141071967	N_Shore
cg17413252	II	6	132174886	F				ENPP1	ENPP1	NM_006208	Body	chr6:132128727-132129563	S_Shelf
cg17414733	II	19	21480487	F				ZNF429	ZNF429	NM_001001415	Body	chr19:21688622-21688839	Island
cg17417347	II	6	49582382	F				GLYATL3	GLYATL3	NM_001010904	5'UTR
cg17417856	II	19	54883449	F				PRMT1;C19orf76;PRMT1;PRMT1	PRMT1	NM_001536;NM_001101340;NM_198319;NM_198318	3'UTR;TSS1500;3'UTR;3'UTR	chr19:50192499-50192802	N_Shore
cg17448109	I	1	144381947	F				RNF115	RNF115	NM_014455	Body
cg17451760	II	11	65083732	R				LTBP3;LTBP3;LTBP3	LTBP3	NM_021070;NM_001130144;NM_001164266	TSS1500;TSS1500;TSS1500	chr11:65325081-65326209	S_Shore
cg17456644	II	17	22903130	R				KSR1	KSR1	NM_014238	5'UTR
cg17478749	II	6	31697344	R				SNORA38;BAT2	SNORA38	NR_002971;NM_080686	TSS1500;5'UTR	chr6:31587779-31589024	S_Shore
cg17487894	II	13	113835922	F				RASA3	RASA3	NM_007368	Body	chr13:114813942-114814457	S_Shelf
cg17512382	I	6	8612589	F	rs3005174
cg17551891	I	7	1927321	R				MAD1L1;MAD1L1;MAD1L1	MAD1L1	NM_003550;NM_001013837;NM_001013836	Body;Body;Body
cg17619755	I	6	31868608	F	rs35196751			VARS	VARS	NM_006295	Body	chr6:31763240-31763905	N_Shelf
cg17628700	I	11	46359177	F				MDK;MDK;MDK	MDK	NM_001012334;NM_002391;NM_001012333	TSS200;TSS1500;TSS1500	chr11:46402624-46404139	N_Shore
cg17632028	II	4	636542	R				PDE6B;PDE6B;PDE6B	PDE6B	NM_001145292;NM_000283;NM_001145291	TSS1500;Body;Body	chr4:647193-647449	N_Shore
cg17657594	II	6	28999991	F				TRIM27	TRIM27	NM_006510	TSS1500	chr6:28890951-28892013	Island
cg17727418	I	10	84099542	R				NRG3;NRG3;NRG3	NRG3	NM_001165972;NM_001165973;NM_001010848	Body;Body;Body
cg17731547	II	5	177914497	R				COL23A1	COL23A1	NM_173465	Body
cg17750043	II	22	23665513	R				TMEM211	TMEM211	NM_001001663	TSS200
cg17819085	II	1	233189426	R
cg17820989	I	8	145705240	R				MFSD3	MFSD3	NM_138431	TSS200	chr8:145733793-145735370	Island
cg17842912	I	5	139041103	F				CXXC5	CXXC5	NM_016463	Body	chr5:139060555-139060934	Island	high-CpG:139041101-139041112
cg17863923	II	2	87024113	F				RGPD1;RGPD2	RGPD1	NM_001024457;NM_001078170	Body;Body	chr2:87169173-87170303	S_Shore
cg17872658	II	17	76471456	R				RPTOR;RPTOR	RPTOR	NM_001163034;NM_020761	Body;Body	chr17:78857630-78857866	N_Shore
cg17917920	I	7	93058724	R
cg17924476	II	5	376794	R				AHRR	AHRR	NM_020731	Body	chr5:320788-323010	S_Shore
cg17930737	II	2	202838521	F	rs78796839	rs55668474		NOP58	NOP58	NM_015934	TSS1500	chr2:203130313-203130760	N_Shore
cg17942851	II	1	36558872	F				C1orf113;C1orf113	C1orf113	NM_024676;NM_001162530	Body;Body	chr1:36786500-36789402	N_Shore
cg17971328	II	1	154389354	R				SEMA4A	SEMA4A	NM_022367	TSS1500
cg17998283	II	8	70912698	R								chr8:70744098-70747441	S_Shelf
cg18007641	II	4	74860692	F
cg18016288	II	13	94632132	R				ABCC4;ABCC4	ABCC4	NM_001105515;NM_005845	Body;Body
cg18033416	II	17	27616146	F				RHBDL3	RHBDL3	NM_138328	TSS1500	chr17:30593198-30594033	N_Shore
cg18040892	I	19	11005017	F				SMARCA4;SMARCA4;SMARCA4;SMARCA4;SMARCA4;SMARCA4;SMARCA4	SMARCA4	NM_001128846;NM_001128848;NM_001128844;NM_003072;NM_001128847;NM_001128849;NM_001128845	Body;Body;Body;Body;Body;Body;Body	chr19:11143975-11144249	Island
cg18055230	I	19	16157654	R				FAM32A	FAM32A	NM_014077	Body	chr19:16296300-16296742	Island
cg18075287	I	12	10256726	F				GABARAPL1	GABARAPL1	NM_031412	TSS200	chr12:10365369-10365721	Island
cg18095109	I	6	29828406	F								chr6:29720381-29721101	Island
cg18115235	II	2	134049745	R
cg18118795	II	1	32890322	F	rs12749384		TRUE	RBBP4;RBBP4;RBBP4	RBBP4	NM_001135255;NM_001135256;NM_005610	Body;Body;Body	chr1:33116543-33117363	S_Shore
cg18123072	II	5	122906588	F	rs74534719			CSNK1G3;CSNK1G3;CSNK1G3;CSNK1G3	CSNK1G3	NM_001044722;NM_004384;NM_001031812;NM_001044723	5'UTR;5'UTR;5'UTR;5'UTR
cg18146737	I	1	92719288	R				GFI1;GFI1;GFI1	GFI1	NM_001127215;NM_001127216;NM_005263	Body;Body;Body	chr1:92945907-92952609	Island
cg18148726	I	2	46844446	F	rs78594057
cg18205465	I	7	44993068	R				C7orf40;SNORA9	C7orf40	NR_003697;NR_002952	TSS1500;TSS1500	chr7:45025958-45026626	Island
cg18206858	II	2	237285587	F		rs76604458
cg18230367	II	14	20222042	R		rs17516140		RNASE4;ANG	RNASE4	NM_002937;NM_001145	TSS200;TSS200	chr14:21152483-21152740	N_Shore
cg18233942	I	1	196138815	F				C1orf53	C1orf53	NM_001024594	Body	chr1:197871588-197872299	Island
cg18236066	II	12	111778206	R				RPH3A;RPH3A	RPH3A	NM_001143854;NM_014954	Body;Body
cg18260823	I	7	67192046	R		rs34313155
cg18280057	II	8	125810339	F				MTSS1	MTSS1	NM_014751	TSS1500	chr8:125739685-125741266	Island
cg18295744	II	10	80542932	R				ZMIZ1	ZMIZ1	NM_020338	5'UTR
cg18311516	I	14	101584647	F				DYNC1H1	DYNC1H1	NM_001376	Body
cg18316974	I	1	92719623	F				GFI1;GFI1;GFI1	GFI1	NM_001127215;NM_001127216;NM_005263	Body;Body;Body	chr1:92945907-92952609	Island
cg18327772	II	1	34101656	R				HMGB4;CSMD2;HMGB4	HMGB4	NM_145205;NM_052896;NM_001008728	5'UTR;Body;TSS1500
cg18332146	I	11	87710652	R				CTSC;CTSC;CTSC	CTSC	NM_001114173;NM_001814;NM_148170	TSS200;TSS200;TSS200	chr11:88070501-88071042	Island	high-CpG:87710641-87710707
cg18334819	II	17	20781877	R
cg18335991	II	15	72511615	F				SEMA7A;SEMA7A;SEMA7A	SEMA7A	NM_003612;NM_001146029;NM_001146030	Body;Body;5'UTR	chr15:74725323-74726487	N_Shore
cg18352916	II	6	33495067	F				CUTA;CUTA;SYNGAP1;CUTA;CUTA;CUTA	CUTA	NM_015921;NM_001014837;NM_006772;NM_001014838;NM_001014840;NM_001014433	TSS1500;TSS1500;TSS1500;TSS1500;TSS1500;TSS1500	chr6:33385678-33386262	S_Shore
cg18369034	II	14	51802966	R				PTGDR	PTGDR	NM_000953	TSS1500	chr14:52734207-52735486	N_Shore
cg18396789	II	7	20313452	F
cg18405341	II	22	38248571	F		rs56117154		ATF4;ATF4	ATF4	NM_001675;NM_182810	3'UTR;3'UTR	chr22:39915622-39917193	S_Shore
cg18446336	II	7	2814101	F				GNA12	GNA12	NM_007353	Body
cg18450625	II	15	41301919	F				EPB42;EPB42	EPB42	NM_000119;NM_001114134	TSS1500;TSS1500
cg18461093	I	12	76572170	F
cg18474153	II	19	3935323	F				EEF2	EEF2	NM_001961	Body	chr19:3984962-3985722	N_Shore
cg18474718	I	11	107733174	F	rs61544913	rs365288		ATM;ATM	ATM	NM_000051;NM_138292	Body;Body
cg18499636	II	8	1786192	F				ARHGEF10	ARHGEF10	NM_014629	Body	chr8:1797406-1798775	S_Shore
cg18504937	II	19	56205064	R				KLK9	KLK9	NM_012315	TSS1500
cg18556005	II	15	39739732	R				MGA;MGA	MGA	NM_001080541;NM_001164273	TSS200;TSS200	chr15:41952535-41953222	N_Shore
cg18570553	I	7	29569930	F				PRR15	PRR15	NM_175887	TSS200	chr7:29603540-29604793	N_Shore	high-CpG:29569913-29570088
cg18575346	I	12	131095867	F				EP400	EP400	NM_015409	Body
cg18641329	II	13	47968826	F				RCBTB2	RCBTB2	NM_001268	Body
cg18642234	II	3	49369626	R				GPX1;GPX1;GPX1	GPX1	NM_201397;NM_000581;NM_201397	3'UTR;3'UTR;1stExon	chr3:49394855-49395942	N_Shore
cg18655915	II	7	86947735	R		rs45610734	TRUE
cg18660898	II	1	149297592	F	rs75781686		TRUE	CDC42SE1;CDC42SE1;MLLT11	CDC42SE1	NM_001038707;NM_020239;NM_006818	5'UTR;5'UTR;TSS1500	chr1:151031767-151032352	N_Shore
cg18676273	II	7	41699358	F	rs11770488			INHBA;LOC285954;LOC285954	INHBA	NM_002192;NR_027119;NR_027118	Body;TSS1500;TSS1500
cg18715665	I	19	53366978	F								chr19:48675065-48675352	Island
cg18731202	II	2	70588040	R				TGFA;TGFA	TGFA	NM_003236;NM_001099691	Body;Body
cg18748085	II	5	22408629	F				CDH12	CDH12	NM_004061	5'UTR
cg18754985	II	3	99720440	R				CLDND1;CLDND1;CLDND1;CLDND1;CLDND1;CLDND1	CLDND1	NM_001040182;NM_001040200;NM_001040183;NM_001040181;NM_001040199;NM_019895	Body;Body;Body;Body;Body;Body	chr3:98241409-98241711	N_Shelf
cg18766608	II	11	61244932	F				DAGLA	DAGLA	NM_006133	Body	chr11:61488132-61488357	Island
cg18801567	II	3	168933057	R				PDCD10;PDCD10;PDCD10	PDCD10	NM_145860;NM_145859;NM_007217	5'UTR;5'UTR;5'UTR	chr3:167452376-167452830	N_Shelf
cg18801806	II	11	118374595	F			TRUE	CCDC84	CCDC84	NM_198489	Body	chr11:118868641-118869204	S_Shore
cg18821320	II	6	31617854	R				BAT1;BAT1;SNORD84;BAT1;BAT1	BAT1	NM_004640;NM_004640;NR_003065;NM_080598;NM_080598	1stExon;5'UTR;TSS1500;1stExon;5'UTR	chr6:31509668-31509896	Island
cg18824724	II	4	186934728	F	rs79532755			SORBS2;SORBS2;SORBS2;SORBS2;SORBS2;SORBS2	SORBS2	NM_003603;NM_001145673;NM_021069;NM_001145670;NM_001145671;NM_001145672	5'UTR;TSS1500;5'UTR;5'UTR;5'UTR;5'UTR
cg18826637	II	2	144833103	F
cg18831262	I	19	7505614	F				PNPLA6;PNPLA6;PNPLA6;PNPLA6;PNPLA6;PNPLA6	PNPLA6	NM_001166114;NM_006702;NM_001166112;NM_001166113;NM_001166111;NM_001166111	TSS1500;5'UTR;5'UTR;TSS200;1stExon;5'UTR	chr19:7598413-7601008	Island	high-CpG:7505604-7506904
cg18857467	II	1	32560076	F				HDAC1	HDAC1	NM_004964	Body
cg18864497	I	6	7258383	R				SSR1;SSR1	SSR1	NM_003144;NM_003144	1stExon;5'UTR	chr6:7312811-7313656	Island	high-CpG:7258359-7258465
cg18865733	II	20	15082	R				DEFB125	DEFB125	NM_153325	TSS1500
cg18874902	I	5	122876154	F				CSNK1G3;CSNK1G3;CSNK1G3;CSNK1G3;CSNK1G3;CSNK1G3;CSNK1G3;CSNK1G3	CSNK1G3	NM_004384;NM_004384;NM_001031812;NM_001044723;NM_001031812;NM_001044722;NM_001044722;NM_001044723	1stExon;5'UTR;5'UTR;5'UTR;1stExon;5'UTR;1stExon;1stExon	chr5:122847661-122848292	Island	high-CpG:122876028-122876246
cg18881723	II	1	158883494	R			TRUE	SLAMF1;SLAMF1	SLAMF1	NM_003037;NM_003037	5'UTR;1stExon
cg18910630	II	2	121755382	R				TFCP2L1	TFCP2L1	NM_014553	Body	chr2:122042066-122043093	N_Shelf
cg18968279	II	10	114708406	F				TCF7L2;TCF7L2;TCF7L2;TCF7L2;TCF7L2;TCF7L2	TCF7L2	NM_001146284;NM_001146285;NM_030756;NM_001146274;NM_001146286;NM_001146283	Body;Body;Body;Body;Body;Body
cg18985133	II	8	39954887	F				IDO2	IDO2	NM_194294	Body
cg18994438	II	17	40673828	F		rs35152365		FMNL1	FMNL1	NM_005892	Body	chr17:43318429-43319243	N_Shore
cg18998938	II	3	87928870	R								chr3:87841796-87842563	S_Shelf
cg19017254	II	19	54363315	R				TRPM4	TRPM4	NM_017636	Body	chr19:49669275-49669552	S_Shore
cg19023320	II	3	13008587	F	rs75186696			IQSEC1	IQSEC1	NM_001134382	Body	chr3:13034850-13036687	N_Shore
cg19062112	I	14	102128807	R				RCOR1	RCOR1	NM_015156	TSS200	chr14:103057926-103060044	Island	high-CpG:102128705-102128859
cg19069039	II	12	50524932	R								chr12:52240772-52242547	N_Shelf
cg19089201	I	7	44968812	R				MYO1G	MYO1G	NM_033054	3'UTR	chr7:45002111-45002845	Island
cg19098932	I	1	2335012	F				PEX10;PEX10	PEX10	NM_002617;NM_153818	TSS1500;TSS1500	chr1:2345891-2346156	N_Shore
cg19104471	I	20	43022634	R				TOMM34	TOMM34	NM_006809	TSS200	chr20:43588720-43589230	Island
cg19110795	I	3	197643986	R				UBXN7	UBXN7	NM_015562	TSS1500	chr3:196158603-196159603	Island
cg19111030	II	2	71058108	R	rs72261513			ANKRD53;ANKRD53	ANKRD53	NM_001115116;NM_024933	TSS1500;TSS1500	chr2:71205563-71206529	N_Shore
cg19117365	I	3	141136605	F	rs34435091			CLSTN2	CLSTN2	NM_022131	TSS200	chr3:139653430-139655115	Island
cg19134728	II	10	133797776	R				JAKMIP3	JAKMIP3	NM_001105521	Body	chr10:133948325-133948677	N_Shore
cg19153095	II	8	106880319	F				ZFPM2	ZFPM2	NM_012082	Body
cg19157327	II	17	78262195	R								chr17:80671111-80671340	N_Shelf
cg19165344	I	22	28115355	F				AP1B1;AP1B1;AP1B1	AP1B1	NM_001127;NM_145730;NM_001166019	TSS1500;TSS1500;TSS1500	chr22:29784169-29784779	S_Shore
cg19189355	II	6	170435894	R				DLL1	DLL1	NM_005618	Body	chr6:170592384-170593079	S_Shore
cg19197419	II	20	43875019	R				UBE2C;UBE2C;UBE2C;UBE2C;UBE2C;UBE2C;UBE2C	UBE2C	NM_181802;NM_181802;NM_181801;NM_007019;NM_181800;NM_181803;NM_181799	1stExon;5'UTR;TSS200;Body;Body;Body;Body	chr20:44440946-44441655	Island
cg19212828	I	2	113326064	R
cg19213194	I	7	101419338	R	rs73405919			CUX1;CUX1;CUX1	CUX1	NM_181500;NM_181552;NM_001913	Body;Body;Body
cg19243391	I	12	51687162	R				EIF4B	EIF4B	NM_001417	Body	chr12:53399872-53400896	Island
cg19254163	II	11	60380358	R				GPR44	GPR44	NM_004778	TSS1500	chr11:60619924-60621111	S_Shelf
cg19309676	II	19	54883251	F				C19orf76;PRMT1;PRMT1;PRMT1	C19orf76	NM_001101340;NM_198318;NM_198319;NM_001536	TSS1500;Body;Body;Body	chr19:50191330-50191559	Island
cg19358594	I	1	10455154	F				DFFA;DFFA;DFFA;DFFA	DFFA	NM_213566;NM_004401;NM_213566;NM_004401	5'UTR;5'UTR;1stExon;1stExon	chr1:10532177-10532800	Island	high-CpG:10455100-10455229
cg19372602	II	1	154382831	R
cg19406367	II	1	66772517	R				SGIP1;SGIP1	SGIP1	NM_032291;NM_032291	1stExon;5'UTR	chr1:66998728-66999060	S_Shore
cg19418648	II	5	176722585	R		rs73804306		RGS14	RGS14	NM_006480	Body	chr5:176789978-176790296	Island
cg19435453	I	7	21336837	F		rs76935961
cg19477192	I	12	112078594	F				CCDC42B	CCDC42B	NM_001144872	Body	chr12:113592203-113592620	S_Shore
cg19483007	II	3	150810341	R				WWTR1;WWTR1;WWTR1	WWTR1	NM_015472;NM_001168278;NM_001168280	Body;Body;Body
cg19515468	I	5	166143461	R
cg19550439	II	5	64505890	R				ADAMTS6	ADAMTS6	NM_197941	Body
cg19572487	II	17	35729550	R				RARA;RARA;RARA	RARA	NM_001145301;NM_000964;NM_001145302	5'UTR;5'UTR;5'UTR	chr17:38474197-38474980	S_Shore
cg19589396	II	8	104006550	F
cg19614811	II	3	99733413	F				GPR15	GPR15	NM_005290	TSS200
cg19615731	II	20	61007094	R				DIDO1;DIDO1;DIDO1;DIDO1	DIDO1	NM_080796;NM_022105;NM_033081;NM_080797	3'UTR;3'UTR;Body;Body
cg19623519	II	1	245342719	R				C1orf229	C1orf229	NM_207401	TSS1500	chr1:247274585-247275757	S_Shore
cg19655032	II	11	125529277	R
cg19713429	II	1	19683277	F				CAPZB	CAPZB	NM_004930	Body	chr1:19811703-19812644	N_Shore
cg19713851	I	2	232954838	F	rs1130349			ALPP	ALPP	NM_001632	3'UTR	chr2:233244323-233244651	S_Shore
cg19716125	I	14	45428029	F	rs435150	rs71087759
cg19717773	I	7	2814080	F				GNA12	GNA12	NM_007353	Body
cg19719391	II	4	26399013	F
cg19825437	II	3	170865986	R								chr3:169386268-169387187	N_Shelf
cg19827923	II	2	231499021	F				GPR55	GPR55	NM_005683	TSS1500
cg19834585	II	12	131334685	F				GALNT9	GALNT9	NM_001122636	Body	chr12:132824192-132824613	Island
cg19859270	II	3	99733984	R			TRUE	GPR15	GPR15	NM_005290	1stExon
cg19868593	II	6	31852795	F				C6orf27	C6orf27	NM_025258	5'UTR
cg19889666	II	11	128318035	F	rs75197758			TP53AIP1	TP53AIP1	NM_022112	TSS200
cg19906093	I	2	190753942	F				C2orf88;C2orf88;C2orf88;C2orf88;C2orf88;C2orf88	C2orf88	NM_001042519;NM_032321;NM_001042521;NM_032321;NM_001042519;NM_001042520	5'UTR;1stExon;5'UTR;5'UTR;1stExon;5'UTR	chr2:191044979-191045829	Island
cg19910568	I	10	22088301	R				DNAJC1	DNAJC1	NM_022365	Body
cg19918734	II	11	86021579	R				ME3;ME3;ME3	ME3	NM_006680;NM_001161586;NM_001014811	Body;Body;Body
cg19925178	I	5	8143063	R
cg19998148	I	11	106833846	F	rs74321534			CWF19L2	CWF19L2	NM_152434	TSS200	chr11:107328441-107328691	Island
cg19998400	II	2	235539934	F				SH3BP4	SH3BP4	NM_014521	5'UTR
cg20014778	I	1	227828237	F				URB2;TAF5L;TAF5L	URB2	NM_014777;NM_001025247;NM_014409	TSS1500;5'UTR;5'UTR	chr1:229761128-229762299	Island	high-CpG:227828085-227828639
cg20059012	I	12	51899421	F		rs12368757		RARG;RARG	RARG	NM_001042728;NM_000966	Body;Body	chr12:53613716-53615103	N_Shore
cg20059928	II	15	38148777	R
cg20072001	I	15	98959907	R				ASB7;LINS1;LINS1;ASB7;LINS1;LINS1;LINS1;LINS1;LINS1;LINS1	ASB7	NM_198243;NM_001040615;NM_018148;NM_024708;NM_018148;NM_001040616;NM_001040616;NM_001040614;NM_001040615;NM_001040614	TSS1500;1stExon;1stExon;TSS1500;5'UTR;1stExon;5'UTR;1stExon;5'UTR;5'UTR	chr15:101141975-101143137	Island	high-CpG:98959898-98959914
cg20124610	II	13	110155886	R				CARS2	CARS2	NM_024537	Body	chr13:111358080-111358894	N_Shore
cg20131596	II	5	102229027	F			TRUE	PAM;PAM;PAM;PAM	PAM	NM_138821;NM_000919;NM_138766;NM_138822	TSS1500;TSS1500;TSS1500;TSS1500	chr5:102201583-102201912	N_Shore
cg20152152	I	11	66975817	R				GPR152	GPR152	NM_206997	1stExon
cg20169521	II	2	202271832	R				MPP4	MPP4	NM_033066	TSS200
cg20188739	II	8	67997310	R				SNORD87;SNHG6	SNORD87	NR_002598;NR_002599	Body;Body	chr8:67837480-67837954	N_Shelf
cg20295214	II	1	204393417	R				AVPR1B	AVPR1B	NM_000707	Body	chr1:206223537-206224028	S_Shelf
cg20297940	I	1	14618708	R
cg20303561	II	14	90951250	F	rs17127363			CCDC88C	CCDC88C	NM_001080414	Body	chr14:91883361-91883566	N_Shore
cg20322193	II	7	39631139	F				RALA	RALA	NM_005402	5'UTR	chr7:39662543-39663792	S_Shore
cg20330023	II	15	78559743	F				ARNT2	ARNT2	NM_014862	Body
cg20348746	II	2	187837054	F
cg20353780	II	12	117072939	R				TAOK3	TAOK3	NM_016281	3'UTR
cg20407796	II	17	78580862	R		rs80099376		B3GNTL1	B3GNTL1	NM_001009905	Body	chr17:80989059-80989392	N_Shore
cg20445034	I	17	37571984	F				KCNH4	KCNH4	NM_012285	Body
cg20477259	II	6	31652939	F				TNF	TNF	NM_000594	Body	chr6:31548436-31549277	N_Shelf
cg20529334	I	12	21439495	F				SLCO1A2;SLCO1A2	SLCO1A2	NM_134431;NM_134431	5'UTR;1stExon
cg20536794	II	5	153902051	R
cg20665002	I	13	24844220	F				ATP8A2;ATP8A2	ATP8A2	NM_016529;NM_016529	1stExon;5'UTR	chr13:25945993-25946953	Island	high-CpG:24844084-24844221
cg20668718	II	5	146972120	F				JAKMIP2	JAKMIP2	NM_014790	Body
cg20727233	II	7	97339882	F	rs17169214			ASNS;ASNS;ASNS	ASNS	NM_183356;NM_001673;NM_133436	TSS200;TSS200;TSS1500	chr7:97501183-97501919	S_Shore
cg20752695	II	11	2197575	R
cg20755651	I	6	168584423	R				SMOC2;SMOC2	SMOC2	NM_001166412;NM_022138	TSS1500;TSS1500	chr6:168841438-168841699	Island
cg20758953	II	22	19092620	R				ZNF74;ZNF74	ZNF74	NM_003426;NR_003253	3'UTR;Body	chr22:20759743-20760923	S_Shore
cg20778199	II	6	148062574	F
cg20805479	I	2	201437644	R		rs75036318		CLK1;CLK1;CLK1;CLK1;CLK1	CLK1	NM_004071;NR_027855;NM_004071;NM_001162407;NR_027856	5'UTR;Body;1stExon;TSS200;Body	chr2:201728892-201729577	Island	high-CpG:201437486-201437675
cg20806296	II	2	138298519	F
cg20813374	II	6	35765158	R				FKBP5;FKBP5;FKBP5;FKBP5	FKBP5	NM_001145775;NM_001145777;NM_001145776;NM_004117	5'UTR;TSS1500;TSS1500;TSS1500	chr6:35655607-35656856	S_Shore
cg20873046	I	1	43888250	F				KDM4A	KDM4A	NM_014663	TSS200	chr1:44115616-44116309	Island
cg20886049	II	11	76171193	R				TSKU	TSKU	NM_015516	TSS1500	chr11:76494416-76495672	N_Shore
cg20891060	I	11	1980441	F	rs80194862							chr11:2026733-2027016	N_Shelf
cg20912205	II	3	50312309	R				NAT6;HYAL3	NAT6	NM_012191;NM_003549	TSS1500;TSS1500	chr3:50336331-50336879	S_Shore
cg20986608	I	11	65490203	F				SART1	SART1	NM_005146	Body
cg20992503	I	17	57023371	F				NACA2	NACA2	NM_199290	TSS200
cg21078247	I	4	114635516	R		rs60810632		CAMK2D;CAMK2D;CAMK2D;CAMK2D;CAMK2D;CAMK2D	CAMK2D	NM_172129;NM_172128;NM_172114;NM_172115;NM_001221;NM_172127	Body;Body;Body;Body;Body;Body
cg21091547	II	6	36753478	F				CDKN1A;CDKN1A	CDKN1A	NM_078467;NM_000389	TSS1500;TSS1500	chr6:36646244-36648465	N_Shore
cg21112148	I	19	9790230	F				FBXL12	FBXL12	NM_017703	Body	chr19:9929166-9930494	Island
cg21121843	II	4	3173780	R				HTT	HTT	NM_002111	Body
cg21126306	I	7	80180660	F	rs11983746
cg21140898	I	1	51214906	F	rs34939362							chr1:51443311-51444036	N_Shore
cg21161138	II	5	452360	R				AHRR	AHRR	NM_020731	Body
cg21188533	II	3	53675303	R				CACNA1D;CACNA1D;CACNA1D	CACNA1D	NM_001128839;NM_000720;NM_001128840	Body;Body;Body
cg21192376	I	14	52089918	F				GPR137C;TXNDC16;TXNDC16	GPR137C	NM_001099652;NM_001160047;NM_020784	1stExon;TSS1500;TSS1500	chr14:53019038-53020214	Island
cg21194937	I	19	2102584	R				AP3D1;AP3D1	AP3D1	NM_001077523;NM_003938	TSS200;TSS200	chr19:2150990-2151963	Island	high-CpG:2102498-2102633
cg21201109	II	19	11168090	R			TRUE	KANK2	KANK2	NM_001136191	5'UTR	chr19:11307495-11308276	N_Shore
cg21201657	II	19	5575574	F				SAFB	SAFB	NM_002967	Body	chr19:5622248-5623712	S_Shore
cg21217129	II	21	45378555	R				ADARB1;ADARB1;ADARB1;ADARB1;ADARB1;ADARB1;ADARB1	ADARB1	NM_015833;NM_001160230;NM_001112;NR_027674;NR_027672;NM_015834;NR_027673	5'UTR;5'UTR;5'UTR;Body;Body;5'UTR;Body	chr21:46553606-46554412	Island
cg21223803	II	6	168454670	F				DACT2	DACT2	NM_214462	Body	chr6:168709592-168710204	S_Shore
cg21249729	I	9	137532569	R				C9orf116;MRPS2;C9orf116	C9orf116	NM_001048265;NM_016034;NM_144654	TSS1500;Body;TSS1500	chr9:138391394-138393271	Island
cg21280392	II	17	44659115	F				PHOSPHO1;PHOSPHO1	PHOSPHO1	NM_001143804;NM_178500	5'UTR;5'UTR	chr17:47301545-47302477	S_Shore
cg21290290	I	1	2508135	R				C1orf93;C1orf93	C1orf93	NM_152371;NM_152371	5'UTR;1stExon	chr1:2517397-2518892	Island	high-CpG:2507562-2508424
cg21322436	I	7	145443775	R				CNTNAP2	CNTNAP2	NM_014141	TSS1500	chr7:145813030-145814084	N_Shore
cg21350392	I	13	28977047	F				MTUS2;MTUS2	MTUS2	NM_001033602;NM_015233	3'UTR;3'UTR	chr13:30077245-30077490	S_Shore
cg21364231	I	7	151791991	R				LOC100128822	LOC100128822	NR_027387	TSS200	chr7:152161034-152162113	Island
cg21385983	II	22	35545565	R				PVALB	PVALB	NM_002854	TSS200	chr22:37212769-37213467	S_Shelf
cg21389924	I	3	12784614	R
cg21393163	II	1	12140216	R
cg21445230	II	16	66526868	F				PSMB10	PSMB10	NM_002801	Body	chr16:67969290-67970418	Island
cg21446172	II	1	221811857	F				CAPN8	CAPN8	NM_001143962	Body	chr1:223741965-223744525	S_Shore
cg21450008	I	8	131097414	F								chr8:131028491-131029095	N_Shore
cg21466736	II	12	47011536	R								chr12:48723323-48723876	S_Shore
cg21500300	II	12	24993788	R				BCAT1	BCAT1	NM_005504	TSS1500	chr12:25101607-25102073	S_Shore
cg21539981	I	8	58268648	R
cg21552822	I	11	34894509	R		rs2956111		PDHX;PDHX;PDHX;APIP;PDHX;APIP;PDHX	PDHX	NM_003477;NM_001166158;NM_003477;NM_015957;NM_001166158;NM_015957;NM_001135024	5'UTR;5'UTR;1stExon;5'UTR;1stExon;1stExon;1stExon	chr11:34937328-34938380	Island	high-CpG:34894427-34894524
cg21557724	I	2	3296935	R				TSSC1	TSSC1	NM_003310	Body	chr2:3317676-3317935	Island
cg21566642	I	2	232992905	R								chr2:233283397-233285959	Island
cg21571793	II	14	88980157	F				FOXN3	FOXN3	NM_001085471	5'UTR
cg21599794	I	8	71775841	R				XKR9	XKR9	NM_001011720	Body
cg21611682	II	11	67894845	F	rs73513051			LRP5	LRP5	NM_002335	Body
cg21618521	II	6	33353748	R				B3GALT4	B3GALT4	NM_003782	1stExon	chr6:33244677-33245554	S_Shore
cg21646084	II	2	16666324	R				FAM49A	FAM49A	NM_030797	5'UTR
cg21694626	I	15	37500341	F	rs71579766
cg21696055	II	1	17870161	R				ARHGEF10L;ARHGEF10L	ARHGEF10L	NM_001011722;NM_018125	Body;Body
cg21698310	II	17	45579717	R				PPP1R9B	PPP1R9B	NM_032595	Body	chr17:48226223-48228625	N_Shore
cg21720999	I	7	51841825	F
cg21734175	II	12	119591425	F
cg21746120	II	11	67898810	R				LRP5	LRP5	NM_002335	Body
cg21747070	I	5	1010535	F	rs76013666							chr5:958785-959172	N_Shore
cg21763952	I	12	109536080	R				TCTN1;TCTN1;TCTN1	TCTN1	NM_001082537;NM_024549;NM_001082538	TSS200;TSS200;TSS200	chr12:111051693-111052150	Island
cg21860285	II	8	68821497	F				CPA6;CPA6	CPA6	NM_020361;NM_001127445	TSS1500;TSS1500
cg21889116	I	8	56848102	R				TMEM68;TGS1	TMEM68	NM_152417;NM_024831	5'UTR;TSS1500	chr8:56685492-56686207	Island
cg21898708	II	6	31910136	R				C6orf48;SNORD48;C6orf48	C6orf48	NM_001040437;NR_002745;NM_001040438	TSS1500;TSS1500;TSS1500	chr6:31802598-31802823	N_Shore
cg21913886	II	1	15357933	F				TMEM51;TMEM51;TMEM51;TMEM51	TMEM51	NM_001136218;NM_018022;NM_001136216;NM_001136217	5'UTR;5'UTR;5'UTR;5'UTR	chr1:15479219-15481471	S_Shelf
cg21917349	II	15	27001152	F			TRUE	APBA2;APBA2;APBA2;APBA2	APBA2	NM_005503;NM_005503;NM_001130414;NM_001130414	5'UTR;1stExon;1stExon;5'UTR
cg21963656	I	6	31871520	R				VARS;VARS	VARS	NM_006295;NM_006295	1stExon;5'UTR	chr6:31763240-31763905	Island	high-CpG:31870809-31871819
cg22001073	I	11	128549374	R				RICS	RICS	NM_001142685	Body
cg22010909	I	13	112431755	R				ATP11A;ATP11A	ATP11A	NM_015205;NM_032189	Body;Body	chr13:113382598-113383007	S_Shore
cg22067527	II	19	5975987	F				RFX2;RFX2	RFX2	NM_000635;NM_134433	Body;Body	chr19:6024734-6024988	Island
cg22091132	I	18	54958198	F	rs28392733			SEC11C	SEC11C	NM_033280	1stExon	chr18:56806608-56807425	Island
cg22092397	II	5	1999212	R		rs11749606						chr5:1948994-1949227	N_Shelf
cg22094163	II	2	86557221	R				KDM3A;KDM3A	KDM3A	NM_001146688;NM_018433	Body;Body
cg22123804	I	X	123294810	F								chrX:123466685-123467197	Island
cg22132788	I	7	44969011	R				MYO1G	MYO1G	NM_033054	Body	chr7:45002111-45002845	Island
cg22153062	II	18	12314347	F				TUBB6	TUBB6	NM_032525	Body	chr18:12325040-12326049	N_Shore
cg22182287	II	2	3431354	R				TTC15	TTC15	NM_016030	Body	chr2:3452346-3452582	Island
cg22225065	I	1	231153245	F				C1orf57	C1orf57	NM_032324	Body	chr1:233086191-233086595	S_Shore
cg22335340	II	12	6925414	F			TRUE	PTPN6;C12orf57	PTPN6	NM_080548;NM_138425	TSS1500;3'UTR	chr12:7053149-7053927	S_Shore
cg22397910	I	1	1249810	F				CPSF3L;GLTPD1	CPSF3L	NM_017871;NM_001029885	Body;TSS200	chr1:1259643-1260635	Island
cg22403154	I	12	78492875	F
cg22403782	II	2	232954380	F	rs67299207			ALPP	ALPP	NM_001632	Body	chr2:233245999-233246448	Island
cg22407942	II	7	22861353	F	rs3834336			SNORD93	SNORD93	NR_003075	TSS1500	chr7:22893794-22894577	S_Shore
cg22441770	II	1	152196216	R				CRTC2	CRTC2	NM_181715	Body	chr1:153930546-153931130	N_Shore
cg22459078	I	5	67221491	F
cg22460590	I	7	49168195	F
cg22466850	I	7	93058733	R
cg22496377	I	15	43280499	R				SHF;SHF	SHF	NM_138356;NM_138356	5'UTR;1stExon	chr15:45490945-45491252	S_Shore
cg22499893	II	1	24180122	R				SFRS13A;SFRS13A	SFRS13A	NM_054016;NM_006625	TSS1500;TSS1500	chr1:24306363-24307017	S_Shore
cg22530977	II	1	29703166	R
cg22539182	II	10	840393	R								chr10:851100-851525	N_Shore
cg22549408	II	18	55717280	R			TRUE	PMAIP1	PMAIP1	NM_021127	TSS1500	chr18:57566866-57567723	N_Shore
cg22628926	II	17	4785445	F		rs73973663	TRUE	SLC25A11;RNF167;SLC25A11;SLC25A11	SLC25A11	NM_001165418;NM_015528;NM_001165417;NM_003562	TSS1500;Body;TSS1500;TSS1500	chr17:4842858-4843636	S_Shore
cg22635096	II	21	45375072	F	rs8132746			ADARB1;ADARB1;ADARB1;ADARB1;ADARB1;ADARB1;ADARB1	ADARB1	NM_015833;NM_001160230;NM_001112;NR_027674;NR_027672;NM_015834;NR_027673	5'UTR;5'UTR;5'UTR;Body;Body;5'UTR;Body	chr21:46553606-46554412	N_Shelf
cg22635676	I	2	241624644	F	rs73110161			SNED1	SNED1	NM_001080437	Body	chr2:241975533-241976318	Island
cg22649124	II	19	43973917	R				LGALS7B	LGALS7B	NM_001042507	Body	chr19:39281367-39283662	Island
cg22717080	II	6	166879495	R				RPS6KA2;RPS6KA2	RPS6KA2	NM_021135;NM_001006932	Body;Body
cg22740603	II	6	33505937	F		rs75233757		SYNGAP1	SYNGAP1	NM_006772	Body	chr6:33396050-33396296	S_Shore
cg22743003	I	5	81183537	F
cg22851200	II	7	100303769	R		rs2437100		TRIP6	TRIP6	NM_003302	Body	chr7:100463758-100464146	S_Shore
cg22851561	II	14	73283936	F				C14orf43;C14orf43	C14orf43	NM_001043318;NM_194278	5'UTR;5'UTR
cg22852353	II	1	163438296	F	rs41266636	rs17402900		LMX1A;LMX1A;LMX1A	LMX1A	NM_177399;NM_001033507;NM_177398	3'UTR;3'UTR;3'UTR
cg22857604	I	1	204797318	R		rs67223538	TRUE	RASSF5;RASSF5;RASSF5;RASSF5	RASSF5	NM_182663;NM_182665;NM_182664;NM_182665	Body;5'UTR;Body;1stExon	chr1:206730397-206730908	Island	high-CpG:204797079-204797522
cg22870429	II	3	115510549	R				TIGIT	TIGIT	NM_173799	3'UTR
cg22904711	I	19	48970468	R				KCNN4	KCNN4	NM_002250	Body	chr19:44278273-44278777	Island
cg22924269	II	13	48967723	F				PHF11;PHF11	PHF11	NM_001040444;NM_001040443	TSS1500;TSS200	chr13:50070022-50070719	N_Shore
cg22950598	II	12	54426129	R				GDF11	GDF11	NM_005811	Body	chr12:56136783-56137784	S_Shelf
cg22995176	II	7	75977406	R			TRUE	UPK3B;UPK3B	UPK3B	NM_182684;NM_030570	TSS1500;TSS1500
cg22998476	II	10	73728098	F								chr10:74057609-74058037	S_Shore
cg23003872	I	3	180060724	F
cg23008083	II	2	160765871	F				ITGB6	ITGB6	NM_000888	TSS1500
cg23076299	I	10	85944292	F				PCDH21	PCDH21	NM_033100	TSS1500	chr10:85954199-85955303	Island	high-CpG:85944272-85944388
cg23079012	I	2	8261161	R
cg23090529	II	1	51214721	R								chr1:51443311-51444036	N_Shore
cg23094080	I	8	145521169	F				DGAT1;DGAT1	DGAT1	NM_012079;NM_012079	1stExon;5'UTR	chr8:145549984-145551217	Island	high-CpG:145521121-145521420
cg23098168	I	1	109602950	F				CELSR2	CELSR2	NM_001408	Body	chr1:109801054-109801700	Island
cg23110422	II	21	39103943	F				ETS2	ETS2	NM_005239	Body	chr21:40177002-40178667	S_Shelf
cg23117592	I	2	210382408	F				UNC80;UNC80	UNC80	NM_032504;NM_182587	Body;Body	chr2:210674028-210674249	Island
cg23126342	II	13	66699126	R				PCDH9;PCDH9	PCDH9	NM_203487;NM_020403	Body;Body	chr13:67804593-67805459	N_Shelf
cg23161492	II	15	88158206	R				ANPEP	ANPEP	NM_001150	5'UTR	chr15:90357402-90358573	N_Shore
cg23170535	II	10	1203441	R								chr10:1209314-1209521	S_Shelf
cg23198793	I	15	40481698	R		rs28364490		CAPN3;CAPN3;CAPN3;CAPN3;CAPN3;CAPN3;CAPN3	CAPN3	NM_212465;NR_027911;NM_173088;NM_000070;NM_024344;NR_027912;NM_173087	Body;Body;TSS200;Body;Body;Body;Body
cg23208326	II	4	75368723	F	rs75941216			MTHFD2L	MTHFD2L	NM_001144978	Body
cg23233742	II	5	139058078	F	rs72000517							chr5:139076542-139077179	S_Shore
cg23243012	I	2	68735923	R				PROKR1	PROKR1	NM_138964	Body	chr2:68882342-68882574	Island
cg23252848	I	1	42920374	R				YBX1	YBX1	NM_004559	TSS1500	chr1:43147500-43149016	Island
cg23267554	I	5	147306592	R
cg23313266	II	6	33975566	R
cg23348743	II	5	158218323	R				EBF1	EBF1	NM_024007	Body
cg23367119	II	14	73300166	R				C14orf43	C14orf43	NM_001043318	5'UTR	chr14:74225626-74227209	S_Shelf
cg23430209	I	11	1477833	F				HCCA2	HCCA2	NM_053005	Body
cg23441595	II	22	35603933	R				NCF4;NCF4	NCF4	NM_013416;NM_000631	3'UTR;3'UTR
cg23463205	I	10	118295434	F				PNLIP;PNLIP	PNLIP	NM_000936;NM_000936	5'UTR;1stExon
cg23473088	II	12	52815405	F
cg23480021	II	3	22387750	F								chr3:22413492-22414365	N_Shore
cg23516342	II	X	27674611	F				DCAF8L2	DCAF8L2	NM_001136533	TSS1500
cg23555340	I	14	104936314	R								chr14:105864480-105865465	Island
cg23565821	II	6	33493034	R				CUTA;CUTA;CUTA;CUTA;CUTA	CUTA	NM_001014433;NM_001014840;NM_015921;NM_001014838;NM_001014837	Body;Body;Body;Body;Body	chr6:33385678-33386262	N_Shore
cg23574443	II	17	8204666	R				LOC100128288	LOC100128288	NR_024447	TSS200
cg23576855	II	5	426299	R				AHRR	AHRR	NM_020731	Body	chr5:373842-374426	N_Shore
cg23611710	II	12	130718598	F
cg23621097	I	17	1908986	F				HIC1;HIC1	HIC1	NM_001098202;NM_006497	3'UTR;3'UTR	chr17:1952919-1962328	Island
cg23629792	II	1	1976989	R				PRKCZ	PRKCZ	NM_002744	Body	chr1:1990779-1991171	N_Shelf
cg23667432	II	2	232952683	F			TRUE	ALPP	ALPP	NM_001632	Body	chr2:233244323-233244651	Island
cg23674788	II	17	36876839	R			TRUE	KRT32	KRT32	NM_002278	1stExon
cg23681440	II	13	26396239	F
cg23771366	II	11	86188646	R				PRSS23	PRSS23	NM_007173	TSS1500	chr11:86511184-86511889	N_Shore
cg23797200	I	17	37428020	R				NKIRAS2;NKIRAS2;NKIRAS2;NKIRAS2;NKIRAS2	NKIRAS2	NM_001144928;NM_001144929;NM_001001349;NM_001144927;NM_017595	Body;Body;Body;Body;Body	chr17:40171931-40172281	S_Shelf
cg23817637	II	10	129581419	F			TRUE	CLRN3	CLRN3	NM_152311	TSS1500
cg23848624	I	13	99420583	F				ZIC5	ZIC5	NM_033132	1stExon	chr13:100620241-100624348	Island	high-CpG:99420519-99420616
cg23879460	II	3	10781569	R		rs4615061		LOC285370	LOC285370	NR_027102	TSS1500
cg23892690	II	2	201383984	R				BZW1	BZW1	NM_014670	TSS1500	chr2:201675989-201677306	N_Shore
cg23902550	II	8	144752249	R			TRUE	EEF1D;EEF1D;TIGD5;EEF1D;EEF1D;EEF1D;EEF1D	EEF1D	NM_032378;NM_001130055;NM_032862;NM_001130054;NM_001130053;NM_001960;NM_001130056	TSS1500;TSS1500;1stExon;TSS1500;TSS1500;TSS1500;TSS1500	chr8:144679237-144681851	Island
cg23916896	II	5	421804	R				AHRR	AHRR	NM_020731	Body	chr5:370185-370422	N_Shore
cg23928726	II	1	2334858	F				PEX10;PEX10	PEX10	NM_002617;NM_153818	TSS1500;TSS1500	chr1:2345891-2346156	N_Shore
cg23963476	II	19	10960907	F				SMARCA4;SMARCA4;SMARCA4;SMARCA4;SMARCA4;SMARCA4;SMARCA4	SMARCA4	NM_001128846;NM_001128848;NM_001128844;NM_003072;NM_001128847;NM_001128849;NM_001128845	Body;Body;Body;Body;Body;Body;Body	chr19:11098395-11098609	S_Shore
cg23973524	II	19	18734222	R				CRTC1;CRTC1	CRTC1	NM_015321;NM_001098482	Body;Body	chr19:18873019-18873349	Island
cg23987549	I	20	55719134	F				PMEPA1;PMEPA1;PMEPA1;PMEPA1	PMEPA1	NM_199170;NM_199169;NM_199171;NM_020182	TSS200;TSS200;5'UTR;TSS1500	chr20:56283891-56285395	S_Shore
cg24003539	I	1	93248070	F
cg24049493	II	1	42158528	F				HIVEP3;HIVEP3	HIVEP3	NM_024503;NM_001127714	TSS1500;TSS1500	chr1:42383640-42384003	S_Shore
cg24070837	II	19	41800028	F				ZNF382	ZNF382	NM_032825	Body
cg24078767	I	17	38411182	F	rs12941245			IFI35	IFI35	NM_005533	TSS1500
cg24086068	II	4	77575032	R				SHROOM3	SHROOM3	NM_020859	TSS1500
cg24090911	II	5	453732	F				AHRR	AHRR	NM_020731	Body
cg24139443	II	17	71643144	R								chr17:74133639-74134114	N_Shelf
cg24162465	I	11	38273900	R
cg24162965	I	2	14564859	F
cg24170784	II	22	28449712	R				CABP7	CABP7	NM_182527	Body	chr22:30116081-30117160	S_Shelf
cg24186711	II	6	26971314	R				GUSBL1	GUSBL1	NR_003504	Body	chr6:26863458-26863776	N_Shore
cg24262469	II	3	157874388	F			TRUE	TIPARP;LOC100287227	TIPARP	NM_015508;NR_027954	TSS1500;Body	chr3:156391811-156393607	N_Shore
cg24263998	II	3	30311266	R
cg24287110	II	10	3814687	R				KLF6;KLF6;KLF6;KLF6	KLF6	NR_027653;NM_001160124;NM_001160125;NM_001300	Body;Body;Body;Body	chr10:3823789-3824017	S_Shore
cg24291974	II	19	4482638	R				PLIN5	PLIN5	NM_001013706	Body	chr19:4531621-4531849	Island
cg24301350	I	2	200484469	F				C2orf69	C2orf69	NM_153689	1stExon	chr2:200775746-200776548	Island
cg24311704	II	6	31059583	R	rs17189889			MUC21;MUC21	MUC21	NM_001010909;NM_001010909	1stExon;5'UTR
cg24315257	II	3	178834787	F
cg24323726	II	3	112796876	R			TRUE	ZBED2;CD96;CD96	ZBED2	NM_024508;NM_198196;NM_005816	TSS200;Body;Body
cg24340655	II	1	161222249	R
cg24342283	II	11	118263813	F				CXCR5	CXCR5	NM_001716	Body
cg24377560	II	4	7861540	F				AFAP1;AFAP1	AFAP1	NM_198595;NM_001134647	Body;Body
cg24379915	I	8	29258877	R				DUSP4;DUSP4	DUSP4	NM_057158;NM_001394	Body;Body	chr8:29205664-29209847	N_Shelf
cg24385334	I	10	49402321	F				ARHGAP22	ARHGAP22	NM_021226	Body	chr10:49731448-49732638	Island
cg24389054	II	7	27160538	R				HOXA7	HOXA7	NM_006896	3'UTR	chr7:27194583-27194827	N_Shore
cg24408603	I	1	178117879	R				TOR1AIP1	TOR1AIP1	NM_015602	TSS200	chr1:179851482-179852371	N_Shore
cg24412117	II	10	93160546	F				LOC100188947;HECTD2;HECTD2	LOC100188947	NR_024467;NM_182765;NM_173497	Body;Body;Body	chr10:93169487-93170573	Island
cg24518943	II	6	71180526	F				FAM135A;FAM135A	FAM135A	NM_020819;NM_001105531	5'UTR;5'UTR	chr6:71122892-71123820	Island
cg24533466	II	1	54496606	F				SSBP3;SSBP3;SSBP3	SSBP3	NM_001009955;NM_018070;NM_145716	Body;Body;Body	chr1:54723696-54724019	Island
cg24538512	I	18	75334453	F		rs522752		NFATC1;NFATC1;NFATC1;NFATC1	NFATC1	NM_006162;NM_172388;NM_172389;NM_172387	Body;Body;Body;Body	chr18:77233326-77236398	Island
cg24540678	II	8	28314522	F	rs62502411							chr8:28259183-28259717	N_Shore
cg24556382	II	4	174410030	R				GALNT7	GALNT7	NM_017423	Body
cg24651790	I	5	87384209	F
cg24671951	II	1	152568588	R				ATP8B2;ATP8B2	ATP8B2	NM_020452;NM_001005855	Body;Body	chr1:154300975-154301528	S_Shore
cg24688690	II	5	398850	F	rs73046912			AHRR	AHRR	NM_020731	Body	chr5:343449-344535	S_Shore
cg24719910	II	3	30666497	R				TGFBR2;TGFBR2	TGFBR2	NM_001024847;NM_003242	Body;Body
cg24732062	I	11	95004860	R
cg24741744	II	18	55715877	R								chr18:57566866-57567723	N_Shore
cg24790419	II	19	18246930	R				KIAA1683;KIAA1683;KIAA1683	KIAA1683	NM_025249;NM_001145304;NM_001145305	TSS1500;TSS1500;TSS1500
cg24793014	II	17	19400203	R				SNORA59B;SNORA59A;SLC47A1	SNORA59B	NR_003022;NR_003025;NM_018242	TSS1500;TSS1500;Body
cg24804436	II	6	43062995	F	rs73434525			PPP2R5D;PPP2R5D;PPP2R5D	PPP2R5D	NM_180976;NM_180977;NM_006245	Body;Body;Body
cg24807761	I	7	134283071	F				CALD1;CALD1;CALD1;CALD1;CALD1	CALD1	NM_033139;NM_033157;NM_033140;NM_033138;NM_004342	Body;Body;Body;Body;Body
cg24838345	II	8	125806534	F	rs76308875			MTSS1	MTSS1	NM_014751	Body	chr8:125739685-125741266	N_Shelf
cg24859433	II	6	30828182	R
cg24865495	I	11	63669345	F	rs71454596	rs71454595		MACROD1	MACROD1	NM_014067	Body
cg24876404	II	2	237838104	R		rs74745292
cg24926253	I	6	110905765	R				SLC22A16	SLC22A16	NM_033125	TSS1500	chr6:110797297-110798201	S_Shore
cg24931658	II	8	21970470	F				EPB49;EPB49;EPB49;EPB49	EPB49	NM_001114135;NM_001114136;NM_001114139;NM_001114137	TSS1500;5'UTR;5'UTR;5'UTR	chr8:21914275-21914525	Island
cg24996979	II	14	73293108	F	rs28605040			C14orf43;C14orf43	C14orf43	NM_001043318;NM_194278	5'UTR;5'UTR	chr14:74225626-74227209	N_Shelf
cg25007705	II	1	21461386	R				ECE1;ECE1;ECE1;ECE1	ECE1	NM_001113347;NM_001397;NM_001113349;NM_001113348	Body;Body;Body;Body
cg25013095	I	2	231517916	F
cg25015290	I	10	15036191	R				DCLRE1C;DCLRE1C;DCLRE1C;DCLRE1C	DCLRE1C	NM_001033858;NM_001033855;NM_022487;NM_001033857	TSS200;TSS200;TSS200;TSS200	chr10:14995680-14996431	Island	high-CpG:15036014-15036399
cg25051052	II	18	12439168	R				SPIRE1;SPIRE1;SPIRE1	SPIRE1	NM_001128626;NM_001128627;NM_020148	3'UTR;3'UTR;3'UTR
cg25103895	II	10	64235648	R				ADO;ADO	ADO	NM_032804;NM_032804	3'UTR;1stExon	chr10:64564435-64565818	Island
cg25147684	II	4	8639702	F				GPR78	GPR78	NM_080819	Body	chr4:8588715-8588951	Island
cg25155298	II	6	42516259	F				TRERF1	TRERF1	NM_033502	5'UTR
cg25189904	II	1	68072081	F				GNG12	GNG12	NM_018841	TSS1500	chr1:68298371-68299315	S_Shore
cg25197194	II	3	130241477	F	rs34664806			CCDC48	CCDC48	NM_024768	3'UTR
cg25212025	II	10	34642943	R				PARD3	PARD3	NM_019619	Body
cg25223391	I	11	75450395	F				UVRAG	UVRAG	NM_003369	Body
cg25265930	II	6	33015363	F		rs28752289		HLA-DMB	HLA-DMB	NM_002118	Body
cg25292882	II	15	37218759	F
cg25295726	I	10	75201995	R				FUT11	FUT11	NM_173540	TSS200	chr10:75531970-75532817	Island	high-CpG:75201995-75202288
cg25305703	II	8	128447400	F
cg25323554	II	17	24159383	R				C17orf63;C17orf63	C17orf63	NM_001077498;NM_018182	5'UTR;5'UTR	chr17:27139185-27139671	N_Shelf
cg25354716	II	3	33134479	R				CRTAP	CRTAP	NM_006371	Body	chr3:33155227-33156054	S_Shelf
cg25362525	I	13	20956060	F								chr13:22057995-22058261	Island
cg25371449	I	1	28729680	F				SNHG3-RCC1;RCC1;SNHG3-RCC1;RCC1;RCC1;SNHG3-RCC1	SNHG3-RCC1	NR_030725;NM_001048195;NM_001048199;NM_001269;NM_001048194;NR_030726	Body;Body;Body;Body;Body;Body	chr1:28857037-28857311	Island
cg25411699	II	7	37359570	R				ELMO1	ELMO1	NM_014800	5'UTR
cg25421530	II	10	97190977	R				SORBS1;SORBS1;SORBS1;SORBS1;SORBS1;SORBS1;SORBS1	SORBS1	NM_015385;NM_001034954;NM_001034957;NM_001034955;NM_024991;NM_001034956;NM_006434	5'UTR;TSS200;TSS200;TSS200;5'UTR;TSS200;TSS200
cg25428612	II	2	191724462	F				STAT4	STAT4	NM_003151	TSS1500
cg25451120	II	17	44642443	R				ABI3;GNGT2;ABI3	ABI3	NM_016428;NM_031498;NM_001135186	TSS200;TSS1500;TSS200
cg25457109	II	8	99445837	F
cg25468907	II	1	199647303	R				TNNI1	TNNI1	NM_003281	Body
cg25490241	II	15	62860869	F
cg25491122	II	13	66699552	F				PCDH9;PCDH9	PCDH9	NM_203487;NM_020403	Body;Body	chr13:67804593-67805459	N_Shelf
cg25507845	II	5	149615887	R				CAMK2A;CAMK2A	CAMK2A	NM_015981;NM_171825	Body;Body
cg25538883	II	18	46445040	F				MAPK4	MAPK4	NM_002747	Body	chr18:48190434-48190669	S_Shore
cg25560398	I	2	232960414	R				ECEL1P2	ECEL1P2	NR_028501	TSS1500	chr2:233251361-233253414	Island
cg25575845	II	7	158464534	R
cg25596754	II	6	32134588	F				TNXB	TNXB	NM_019105	Body
cg25618672	I	7	65577147	F								chr7:65939398-65939812	Island
cg25648203	II	5	448444	R				AHRR	AHRR	NM_020731	Body
cg25673945	I	3	18992776	R		rs11705844
cg25677394	II	3	11153758	R				HRH1	HRH1	NM_001098213	TSS200
cg25680105	I	8	82597052	R	rs76344477							chr8:82434436-82434665	Island
cg25747655	II	6	44548300	F
cg25765936	II	8	58292595	F
cg25766801	II	8	2977871	R				CSMD1	CSMD1	NM_033225	Body
cg25799109	II	3	57077940	F	rs35984791			ARHGEF3;SPATA12	ARHGEF3	NM_001128615;NM_181727	5'UTR;5'UTR
cg25808839	I	15	61201120	R			TRUE	LACTB;LACTB;LACTB;LACTB	LACTB	NM_171846;NM_171846;NM_032857;NM_032857	1stExon;5'UTR;5'UTR;1stExon	chr15:63413918-63414852	Island	high-CpG:61201073-61201123
cg25809905	II	17	39823254	F			TRUE	ITGA2B	ITGA2B	NM_000419	TSS1500
cg25840536	II	15	62819638	F				RBPMS2	RBPMS2	NM_194272	3'UTR
cg25842470	I	1	2462233	R								chr1:2472095-2472586	Island
cg25867545	II	3	184363470	R				LAMP3	LAMP3	NM_014398	TSS200	chr3:182880277-182880722	S_Shore
cg25882591	II	17	351928	F	rs79362447							chr17:406197-406502	N_Shore
cg25910466	I	20	21231998	R				XRN2;XRN2	XRN2	NM_012255;NM_012255	5'UTR;1stExon	chr20:21283636-21284446	Island	high-CpG:21231937-21232016
cg25949550	II	7	145445239	F				CNTNAP2	CNTNAP2	NM_014141	Body	chr7:145813030-145814084	S_Shore
cg25953130	II	10	63423556	F				ARID5B	ARID5B	NM_032199	Body
cg25987208	I	10	8119624	F								chr10:8077829-8078378	S_Shore
cg25998745	II	8	142097807	F
cg26000722	II	6	158859735	F	rs78874441							chr6:158937285-158937491	S_Shelf
cg26057840	II	20	62148073	F								chr20:62679424-62680883	N_Shore
cg26061593	II	4	8694868	F								chr4:8645832-8646063	N_Shore
cg26158528	II	1	28480268	R				SESN2	SESN2	NM_031459	3'UTR
cg26177629	II	10	27833555	F			TRUE	RAB18	RAB18	NM_021252	Body	chr10:27793049-27793764	Island
cg26182263	I	8	22280918	R				SLC39A14;SLC39A14;SLC39A14;SLC39A14	SLC39A14	NM_001135153;NM_001128431;NM_015359;NM_001135154	TSS200;5'UTR;5'UTR;5'UTR	chr8:22224519-22225244	Island	high-CpG:22280537-22281123
cg26195710	II	8	25338587	R				GNRH1;GNRH1	GNRH1	NM_001083111;NM_000825	TSS200;TSS200
cg26196424	II	14	57685713	R				C14orf37	C14orf37	NM_001001872	5'UTR	chr14:58618291-58619220	N_Shelf
cg26203136	I	7	705583	R	rs73047928			PRKAR1B;PRKAR1B;PRKAR1B;PRKAR1B;PRKAR1B;PRKAR1B	PRKAR1B	NM_001164759;NM_001164762;NM_001164758;NM_001164760;NM_001164761;NM_002735	Body;Body;Body;Body;Body;Body
cg26227186	I	1	95165726	F				CNN3	CNN3	NM_001839	TSS1500	chr1:95391837-95393116	S_Shore
cg26242531	II	14	103260431	R				ZFYVE21	ZFYVE21	NM_024071	Body	chr14:104193901-104194627	N_Shelf
cg26270695	II	15	76427489	R				CRABP1	CRABP1	NM_004378	3'UTR
cg26271591	II	2	177834202	F	rs77992884			NFE2L2;NFE2L2;NFE2L2	NFE2L2	NM_006164;NM_001145413;NM_001145412	Body;5'UTR;5'UTR	chr2:178128273-178129847	N_Shelf
cg26282236	II	12	896016	R				RAD52	RAD52	NM_134424	Body
cg26309498	II	2	108973470	F	rs77414134		TRUE	EDAR	EDAR	NM_022336	TSS1500
cg26311995	II	6	30265786	F				TRIM26	TRIM26	NM_003449	Body
cg26319015	I	7	5613671	R								chr7:5647104-5647340	Island
cg26337070	I	2	85853384	R				ATOH8	ATOH8	NM_032827	Body
cg26346930	II	5	54538719	R
cg26361535	II	8	144647747	F				ZC3H3	ZC3H3	NM_015117	Body
cg26381918	II	2	98591949	R				C2orf64;UNC50	C2orf64	NM_001008215;NM_014044	TSS1500;5'UTR	chr2:99224681-99225322	S_Shore
cg26433208	I	1	41218143	R				CTPS	CTPS	NM_001905	5'UTR	chr1:41444870-41446116	Island	high-CpG:41217555-41218309
cg26440142	II	1	219124196	F				HLX	HLX	NM_021958	Body	chr1:221057463-221057757	Island
cg26456259	II	6	44041741	F	rs73422231
cg26470501	II	19	49944795	F				BCL3	BCL3	NM_005178	Body	chr19:45251975-45252330	S_Shore
cg26487629	II	16	19325617	R								chr16:19421816-19422498	N_Shelf
cg26529655	I	5	477371	F	rs1709733			AHRR	AHRR	NM_020731	Body	chr5:421224-421751	S_Shelf
cg26530713	II	1	152195030	R				CRTC2	CRTC2	NM_181715	Body	chr1:153930546-153931130	N_Shelf
cg26544188	II	16	12158219	F				SNX29	SNX29	NM_001080530	Body
cg26546646	I	1	148868792	F				ENSA;ENSA;ENSA;ENSA;ENSA;ENSA;ENSA;ENSA	ENSA	NM_207044;NM_207046;NM_207168;NM_207045;NM_004436;NM_207042;NM_207047;NM_207043	TSS200;TSS1500;TSS200;TSS1500;TSS200;TSS200;TSS1500;TSS200	chr1:150601710-150602201	Island
cg26573518	I	17	30724858	R				SLFN11;SLFN11;SLFN11;SLFN11;SLFN11	SLFN11	NM_001104590;NM_001104588;NM_152270;NM_001104587;NM_001104589	TSS200;TSS200;TSS200;TSS200;TSS200	chr17:33700487-33700760	Island
cg26607002	I	2	169351272	F	rs58305975			NOSTRIN	NOSTRIN	NM_001171631	TSS200
cg26674132	II	19	9295637	R			TRUE	ZNF559	ZNF559	NM_032497	TSS1500	chr19:9434784-9435144	N_Shore
cg26687746	I	7	4320170	R
cg26698819	II	11	11608083	R
cg26703507	II	2	113121132	R				SLC20A1	SLC20A1	NM_005415	Body	chr2:113403001-113404079	S_Shore
cg26703534	II	5	430358	F				AHRR	AHRR	NM_020731	Body	chr5:373842-374426	S_Shelf
cg26707709	II	2	241624429	F	rs79350715			SNED1	SNED1	NM_001080437	Body	chr2:241975533-241976318	Island
cg26718213	II	2	241624753	R				SNED1	SNED1	NM_001080437	Body	chr2:241975533-241976318	Island
cg26729380	II	6	31651634	F	rs3179060			TNF	TNF	NM_000594	1stExon
cg26741280	I	17	25587215	F				SLC6A4	SLC6A4	NM_001045	TSS200	chr17:28562387-28563186	Island
cg26856289	II	1	24180103	F				SFRS13A;SFRS13A	SFRS13A	NM_054016;NM_006625	TSS1500;TSS1500	chr1:24306363-24307017	S_Shore
cg26872588	II	1	229059443	F	rs77509557			C1orf198;C1orf198;C1orf198	C1orf198	NM_032800;NM_001136494;NM_001136495	Body;Body;TSS1500
cg26900750	I	19	45801710	R				LTBP4;LTBP4;LTBP4	LTBP4	NM_001042545;NM_001042544;NM_003573	Body;Body;Body	chr19:41109613-41110075	Island
cg26905258	II	13	76796408	R				MYCBP2	MYCBP2	NM_015057	Body	chr13:77900504-77901140	N_Shelf
cg26908328	II	5	79588293	R				SERINC5	SERINC5	NM_178276	TSS1500	chr5:79551369-79552294	S_Shore
cg26923014	I	16	3070273	R
cg26947060	II	9	94610497	F				ANKRD19	ANKRD19	NR_026868	TSS1500	chr9:95569429-95572255	Island
cg26963277	I	11	2678983	R				KCNQ1OT1;KCNQ1;KCNQ1	KCNQ1OT1	NR_002728;NM_000218;NM_181798	TSS1500;Body;Body	chr11:2720410-2722087	S_Shore
cg26995224	II	12	120458529	R				KDM2B;KDM2B	KDM2B	NM_032590;NM_001005366	Body;Body	chr12:121975028-121976140	N_Shore
cg27060240	II	2	62265828	R
cg27063327	II	17	56643199	R	rs8070692			BCAS3;BCAS3	BCAS3	NM_001099432;NM_017679	Body;Body
cg27074221	II	14	100569833	F				MIR495	MIR495	NR_030175	TSS200
cg27097575	II	10	1435317	F				ADARB2	ADARB2	NM_018702	Body
cg27110491	II	7	48098634	R				UPP1;UPP1	UPP1	NM_181597;NM_003364	5'UTR;5'UTR	chr7:48128046-48128499	S_Shelf
cg27118937	I	16	923871	F				LMF1	LMF1	NM_022773	Body	chr16:979785-980198	S_Shelf
cg27130993	II	5	148525828	F				ABLIM3	ABLIM3	NM_014945	Body
cg27167195	I	2	159087660	F				PKP4;PKP4	PKP4	NM_003628;NM_001005476	5'UTR;5'UTR
cg27182159	II	6	33349204	F				RPS18	RPS18	NM_022551	Body	chr6:33239326-33240099	S_Shore
cg27194586	I	12	50717573	R								chr12:52430519-52431598	Island
cg27241845	II	2	232958614	R								chr2:233251361-233253414	N_Shore
cg27248887	II	2	206733662	F	rs11689362		TRUE	EEF1B2;EEF1B2;SNORD51;NDUFS1;EEF1B2	EEF1B2	NM_001037663;NM_001959;NR_002589;NM_005006;NM_021121	Body;Body;TSS1500;TSS1500;Body	chr2:207023910-207024981	S_Shore
cg27258878	II	8	30526940	R				RBPMS;RBPMS;RBPMS	RBPMS	NM_001008710;NM_001008711;NM_006867	Body;Body;Body
cg27312979	I	10	97084443	F				SORBS1;SORBS1;SORBS1;SORBS1;SORBS1;SORBS1;SORBS1	SORBS1	NM_006434;NM_001034956;NM_015385;NM_001034957;NM_001034954;NM_001034955;NM_024991	Body;Body;Body;Body;Body;Body;Body
cg27345534	II	12	11400850	R			TRUE	PRB1;PRB1;PRB1	PRB1	NM_005039;NM_199353;NM_199354	TSS1500;TSS1500;TSS1500
cg27356115	II	15	51209603	R
cg27379715	II	2	865990	F
cg27401989	II	12	52060714	F				SP1;SP1;SP1	SP1	NM_003109;NM_003109;NM_138473	5'UTR;1stExon;Body	chr12:53774336-53774603	Island
cg27449150	II	1	117998849	F
cg27514333	II	15	64783680	R				SMAD6;SMAD6	SMAD6	NR_027654;NM_005585	Body;Body	chr15:66993543-66996571	S_Shore
cg27521571	II	22	18318424	R				COMT;COMT;COMT	COMT	NM_000754;NM_001135162;NM_001135161	5'UTR;TSS1500;TSS200
cg27528104	II	3	195195032	R				LOC100128023	LOC100128023	NR_027764	TSS1500
cg27536870	II	3	72829542	R
cg27537125	II	1	25222268	F
cg27551895	I	10	118925331	F	rs73389330							chr10:118934734-118935180	S_Shore
cg27573593	I	1	9701474	R				PIK3CD	PIK3CD	NM_005026	Body	chr1:9775708-9775997	S_Shelf
cg27589809	II	3	50625414	R				CISH;CISH	CISH	NM_013324;NM_145071	TSS1500;TSS1500	chr3:50648939-50649829	S_Shore
cg27598208	II	20	62158716	F				TCEA2	TCEA2	NM_198723	TSS200	chr20:62688551-62688878	N_Shore
cg27607583	I	16	3707745	R				TRAP1	TRAP1	NM_016292	TSS200	chr16:3766977-3767935	Island
cg27622633	I	4	120353055	F				USP53	USP53	NM_019050	TSS200	chr4:120133564-120134289	Island
cg27640712	I	2	171479327	R
cg27649653	II	19	63481563	R			TRUE	ZNF8	ZNF8	NM_021089	TSS1500	chr19:58789914-58790972	N_Shore
cg27665449	II	2	71057909	F	rs12466197			ANKRD53;ANKRD53	ANKRD53	NM_001115116;NM_024933	TSS1500;TSS1500	chr2:71205563-71206529	N_Shore
Colum headers
Column Name	Description
Index	Probe Index
TargetID	Identifies the probe name. Also used as a key column for data import.
IlmnID	Unique CpG locus identifier from the Illumina CG database
Name	Unique CpG locus identifier from the Illumina CG database
AddressA_ID	Address of probe A
AlleleA_ProbeSeq	Sequence for probe A
AddressB_ID	Address of probe B
AlleleB_ProbeSeq	Sequence for probe B
Infinium_Design_Type	Defines Assay type - Infinium I or Infinium II
Next_Base	Base added at SBE step - Infinium I assays only
Color_Channel	Color of the incorporated base (Red or Green) - Infinium I assays only
Forward_Sequence	Sequence (in 5'-3' orientation) flanking query site
Genome_Build	Genome build on which forward sequence is based
CHR	Chromosome - genome build 37
MAPINFO	Coordinates - genome build 37
SourceSeq	Unconverted design sequence
Chromosome_36	Chromosome - genome build 36
Coordinate_36	Coordinates - genome build 36
Strand	Design strand
Probe_SNPs	Assays with SNPs present within probe >10bp from query site
Probe_SNPs_10	Assays with SNPs present within probe ≤10bp from query site (HM27 carryover or recently discovered)
Random_Loci	Loci which were chosen randomly in the design proccess
Methyl27_Loci	Present or absent on HumanMethylation27 array
UCSC_RefGene_Name	Gene name (UCSC)
UCSC_RefGene_Accession	Accession number (UCSC)
UCSC_RefGene_Group	Gene region feature category (UCSC)
UCSC_CpG_Islands_Name	CpG island name (UCSC)
Relation_to_UCSC_CpG_Island	Relationship to Canonical CpG Island: Shores - 0-2 kb from CpG island; Shelves - 2-4 kb from CpG island.
Phantom	FANTOM-derived promoter
DMR	Differentially methylated region (experimentally determined)
Enhancer	Enhancer element (informatically-determined)
HMM_Island	Hidden Markov Model Island
Regulatory_Feature_Name	Regulatory feature (informatically determined)
Regulatory_Feature_Group	Regulatory feature category
DHS	DNAse hypersensitive site (experimentally determined)

## Sheet: 5. Data of Figure 2
CpG	Gene	Besingi, W.	Sun, Y. V	Wan, E. S.	Elliott, H. R	Zeilinger, S	Tsaprouni, L. G.	Shenker, N. S.	Harlid,S	Breitling, L. P.	Philibert, R.A. 2013	Dogan Mv Fau	Philibert, R.A. 2012	Zaghlool, S. B. 2015	Guida, F. 2015
cg00310412	SEMA7A	-				-0.026213
cg01692968	NA	-				-0.012104
cg01731783	C14orf43				-	-0.016429
cg01899089	AHRR					-0.022615
cg01901332	ARRB1	-				-0.04335
cg01940273	2q37.1				-	-0.075282	-0.117	-0.08
cg02451831	KIAA0087					-0.031008	-0.028
cg02657160	CPOX	-				-0.013694	-0.008		-0.02
cg03329539	2q37.1				-	-0.025729	-0.025
cg03547355	Unknown					-0.022104	-0.014
cg03636183	F2RL3	-	-0.030	-0.06	-	-0.176258	-0.106	-0.07	-0.09	-
cg03991871	AHRR					-0.078775	-0.025
cg04885881	NA	-				-0.067149
cg05284742	ITPK1	-				-0.0432
cg05575921	AHRR	-			-	-0.232905	-0.197	-0.14	-		-	-	-
cg05951221	2q37.1				-	-0.04528	-0.109	-0.07	-
cg06060868	SDHA
cg06126421	6p21.33	-			-	-0.178887	-0.109	-0.07
cg06644428	2q37.1					-0.0375382	-0.026	-0.02	-
cg07123182	KCNQ1				-	-0.008129
cg08709672	AVPR1B				-	-0.024444
cg09935388	GFI1	-			-	-0.164712
cg11207515	CNTNAP2					-0.052891
cg11231349	NOS1AP	-				-0.033428
cg11314684	AKT3	-	-0.006						-0.04
cg11660018	PRSS23	-				-0.029625	-0.039
cg12075928	PTK2					-0.049707
cg12803068	MYO1G				-	0.151232
cg12806681	AHRR					-0.024193
cg12876356	GFI1					-0.226313
cg13193840	2q37.1					-0.019091	-0.021
cg13976502	C14orf43	-				-0.009629
cg14580211	C5orf62	-				-0.04612
cg14753356	Unknown					-0.064106
cg14817490	AHRR				-	-0.031682	-0.047
cg15342087	IER3					-0.054226	-0.016
cg18316974	GFI1					-0.017279
cg19572487	RARA	-				-0.078054	-0.035
cg19859270	GPR15	-	-0.022	-0.02	-	-0.019446	-0.027		-0.02			-
cg20295214	AVPR1B	-				-0.043648	-0.019
cg21121843	HTT				-	-0.013157
cg21161138	AHRR				-	-0.106031	-0.056	-0.04			-
cg21566642	2q37.1	-			-	-0.155755	-0.162	-0.12
cg21611682	LRP5	-				-0.053765	-0.036
cg21913886	TMEM51					-0.035057
cg22132788	MYO1G	-			-	0.050201
cg22851561	c14orf43					-0.03596
cg23079012	LINC00299	-				-0.009644	-0.019
cg23161492	ANPEP					-0.0152214
cg23576855	AHRR				-			-0.2				-
cg23771366	PRSS23				-	-0.017865
cg23916896	AHRR					-0.0194492
cg24090911	AHRR					-0.042098	-0.018
cg24859433	IER3					-0.049202	-0.025
cg24996979	C14orf43					-0.0048017
cg25189904	GNG12	-			-	-0.073991	-0.06
cg25648203	AHRR				-	-0.075465	-0.039
cg25949550	CNTNAP2					-0.0095236
cg26271591	NFE2L2					-0.016099
cg26703534	AHRR				-	-0.05765					-
cg26963277	KCNQ1OT1					-0.019345
cg27241845	(ALPP)					-0.083635	-0.031
	No available data from validation samples
